# Supplementary material for: Exploring Transcriptomic Microsatellite Markers in Hydrangea petiolaris (Hydrangeaceae): A Resource for Population Genetics and Functional Genomic Insights
Source: Ecol Evol. 2026 Mar 16;16(3):e73278. doi: 10.1002/ece3.73278 (PMC13093395; doi:10.1002/ece3.73278)
Supplement: Supplementary file 2 — Tables S1–S51: ece373278‐sup‐0002‐Tables.xlsx. [file ECE3-16-e73278-s001.xlsx]

## Sheet: Table S1
Table S1. Summary statistics of RNA-seq, assembly, TransRate, and RSEM.
	Description	Statistics
RNA-seq	Total number of raw reads	39945480
	Number of bases	6031767480
	Mean length (bp)	151
Trinity	Total number of transcript contigs	137715
	N50 length of contigs (bp)	1581
	Mean length of contgis (bp)	885.09
	Total assembled bases	121890189
	GC% of contigs	41.1
	Total number of genes	92592
TransRate	TransRate optimal score	0.5431
	Totoal number of good contigs	123610
	percent of good contigs (%)	89.7578
RSEM	Totoal number of exculed low expression contigs	117798
Final	Totoal number of final filtered transcript contigs	109092

## Sheet: Table S2
Table S2. General information for the microsatellite analysis
Items	Number
Total number of sequences examined	109092
Total size of examined sequences (bp)	97928182
Total number of identified SSRs	54587
Number of SSR containing sequences	33556
Number of sequences containing more than 1 SSR	13350
Number of SSRs present in compound formation	9514

## Sheet: Table S3
Table S3. Distribution and characteristics of the microsatellites in different transcript regions.
Region	mono	di	tri	tetra	penta	hexa	Total
5'UTR	2008	15890	1003	175	238	352	19666
CDS	263	2894	3124	39	26	611	6957
3'UTR	4866	4730	534	162	256	254	10802

## Sheet: Table S4
Table S4. Blast results of 27,006 ORFs that are associated with SSRs in Hydrangea petiolaris transcriptome.
SeqName	Description	Length	e-Value	sim mean
TRINITY_DN0_c0_g1_i1.p1	probable polyribonucleotide nucleotidyltransferase 1, chloroplastic [Rhododendron vialii]	624	0	86.91
TRINITY_DN0_c0_g1_i10.p1	probable polyribonucleotide nucleotidyltransferase 1, chloroplastic [Rhododendron vialii]	624	0	86.91
TRINITY_DN0_c0_g1_i14.p1	probable polyribonucleotide nucleotidyltransferase 1, chloroplastic [Rhododendron vialii]	624	0	86.91
TRINITY_DN0_c0_g1_i2.p1	probable polyribonucleotide nucleotidyltransferase 1, chloroplastic isoform X1 [Actinidia eriantha]	472	0	93.71
TRINITY_DN0_c0_g1_i2.p2	probable polyribonucleotide nucleotidyltransferase 1, chloroplastic isoform X2 [Hevea brasiliensis]	206	1.03641E-82	74.96
TRINITY_DN0_c0_g1_i20.p1	probable polyribonucleotide nucleotidyltransferase 1, chloroplastic [Rhododendron vialii]	365	0	83.8
TRINITY_DN0_c0_g1_i20.p2	probable polyribonucleotide nucleotidyltransferase 1, chloroplastic [Papaver somniferum]	310	1.76099E-163	90.71
TRINITY_DN0_c0_g1_i30.p1	basic salivary proline-rich protein 4-like [Coffea arabica]	215	6.73158E-80	66.96
TRINITY_DN0_c0_g1_i4.p1	probable polyribonucleotide nucleotidyltransferase 1, chloroplastic [Papaver somniferum]	332	4.96379E-180	91.69
TRINITY_DN0_c0_g1_i4.p2	probable polyribonucleotide nucleotidyltransferase 1, chloroplastic isoform X2 [Hevea brasiliensis]	206	1.03641E-82	74.96
TRINITY_DN0_c0_g1_i4.p3	polyribonucleotide nucleotidyltransferase 1 [Citrus sinensis]	192	1.48724E-101	97.12
TRINITY_DN0_c0_g1_i8.p1	probable polyribonucleotide nucleotidyltransferase 1, chloroplastic [Prosopis cineraria]	530	0	93.49
TRINITY_DN1_c0_g1_i2.p1	E3 ubiquitin-protein ligase RFI2 [Camellia lanceoleosa]	424	0	86.69
TRINITY_DN1_c0_g1_i2.p2	hypothetical protein D8674_023682 [Pyrus ussuriensis x Pyrus communis]	152	1.18712E-21	61.17
TRINITY_DN1_c0_g1_i7.p1	E3 ubiquitin-protein ligase RFI2 [Camellia lanceoleosa]	415	0	81.89
TRINITY_DN1_c1_g1_i1.p1	heat stress transcription factor A-4a-like [Solanum stenotomum]	350	9.42176E-172	75.93
TRINITY_DN1_c1_g1_i1.p2	---NA---	133
TRINITY_DN1_c1_g1_i5.p1	heat stress transcription factor A-4a-like [Solanum stenotomum]	350	9.42176E-172	75.93
TRINITY_DN1_c1_g1_i5.p2	---NA---	158
TRINITY_DN1_c1_g3_i1.p1	protein NRT1/ PTR FAMILY 8.2-like [Rhododendron vialii]	589	0	90.66
TRINITY_DN1_c1_g3_i1.p2	peptide transporter 1 [Actinidia rufa]	100	8.50111E-12	52.17
TRINITY_DN1_c1_g3_i2.p1	protein NRT1/ PTR FAMILY 8.2-like [Rhododendron vialii]	590	0	91.28
TRINITY_DN1_c1_g3_i2.p2	peptide transporter 1 [Actinidia rufa]	100	8.50111E-12	52.17
TRINITY_DN1_c2_g1_i1.p1	serotonin N-acetyltransferase 2, chloroplastic [Quercus suber]	196	6.78615E-102	83.12
TRINITY_DN1_c2_g1_i1.p2	---NA---	120
TRINITY_DN1_c3_g1_i1.p1	Alkaline/neutral invertase [Actinidia chinensis var. chinensis]	224	2.29034E-98	69.05
TRINITY_DN1_c6_g1_i1.p1	hypothetical protein F0562_023170 [Nyssa sinensis]	99	4.38094E-50	82.57
TRINITY_DN10_c0_g1_i11.p1	FRIGIDA-like protein 4a [Actinidia eriantha]	503	0	84.19
TRINITY_DN10_c0_g1_i7.p1	FRIGIDA-like protein 4a [Actinidia eriantha]	517	0	88.47
TRINITY_DN10_c0_g1_i7.p2	hypothetical protein K1719_014123 [Acacia pycnantha]	193	8.24959E-20	64.34
TRINITY_DN10_c0_g1_i7.p3	---NA---	116
TRINITY_DN10_c0_g3_i1.p1	hypothetical protein F0562_025367 [Nyssa sinensis]	296	1.17644E-105	60.81
TRINITY_DN10_c1_g1_i1.p1	Monocarboxylate transporter 12 like [Actinidia chinensis var. chinensis]	483	0	87.6
TRINITY_DN10_c1_g1_i2.p1	Monocarboxylate transporter 12 like [Actinidia chinensis var. chinensis]	334	0	92.81
TRINITY_DN10_c1_g1_i3.p1	Monocarboxylate transporter 12 like [Actinidia chinensis var. chinensis]	342	0	85.38
TRINITY_DN10_c1_g1_i3.p2	Monocarboxylate transporter 12 like [Actinidia chinensis var. chinensis]	133	1.8669E-81	93.08
TRINITY_DN10_c1_g5_i1.p1	ubiquitin-conjugating enzyme E2 variant 1B-like [Quercus robur]	163	2.31249E-107	96.48
TRINITY_DN10_c1_g5_i1.p2	---NA---	117
TRINITY_DN10008_c0_g1_i4.p1	C2H2 and C2HC zinc fingers superfamily protein [Striga asiatica]	203	2.15787E-119	93.97
TRINITY_DN10018_c0_g1_i1.p1	OPA3-like protein [Sesamum indicum]	169	2.59108E-102	92.03
TRINITY_DN10019_c0_g1_i1.p1	Hydroxyacylglutathione hydrolase [Actinidia chinensis var. chinensis]	353	0	91.11
TRINITY_DN1002_c0_g1_i4.p1	SUMO-activating enzyme subunit 2-like isoform X1 [Carya illinoinensis]	531	0	93.7
TRINITY_DN1002_c0_g1_i5.p1	SUMO-activating enzyme subunit 2-like isoform X1 [Carya illinoinensis]	503	0	88.46
TRINITY_DN1002_c0_g2_i1.p1	SUMO-activating enzyme subunit 2-like isoform X1 [Carya illinoinensis]	504	0	93.51
TRINITY_DN1002_c0_g2_i1.p2	SUMO-activating enzyme 2 [Actinidia rufa]	184	4.45944E-79	79.65
TRINITY_DN1002_c0_g2_i4.p1	SUMO-activating enzyme subunit 2-like isoform X1 [Carya illinoinensis]	670	0	89.29
TRINITY_DN1002_c1_g1_i1.p1	Zinc finger, RanBP2-type protein [Actinidia chinensis var. chinensis]	161	1.09068E-93	81.58
TRINITY_DN1002_c1_g1_i3.p1	RanBP2-type zinc finger protein [Actinidia chinensis var. chinensis]	327	0	84.32
TRINITY_DN1002_c1_g2_i1.p1	ferritin-2, chloroplastic [Olea europaea subsp. europaea]	201	1.78544E-117	89.88
TRINITY_DN1002_c1_g2_i3.p1	ferritin-2, chloroplastic [Olea europaea subsp. europaea]	255	1.22543E-153	90.23
TRINITY_DN1002_c1_g2_i5.p1	ferritin-2, chloroplastic [Olea europaea subsp. europaea]	207	7.5758E-117	89.22
TRINITY_DN1002_c2_g2_i1.p1	OTU domain-containing protein DDB_G0284757-like isoform X1 [Camellia sinensis]	338	3.43019E-169	79.23
TRINITY_DN1002_c2_g2_i2.p1	OTU domain-containing protein DDB_G0284757-like isoform X1 [Camellia sinensis]	337	6.29431E-169	79.43
TRINITY_DN1002_c3_g1_i1.p1	Vesicle-associated membrane protein [Capsicum annuum]	221	6.5179E-151	96.18
TRINITY_DN1002_c6_g1_i1.p1	isoleucine--tRNA ligase, cytoplasmic-like [Actinidia eriantha]	1239	0	92.21
TRINITY_DN1002_c6_g1_i1.p2	hypothetical protein MIMGU_mgv1a009767mg [Erythranthe guttata]	204	7.38977E-38	70.68
TRINITY_DN1002_c6_g1_i1.p3	hypothetical protein MIMGU_mgv1a017024mg [Erythranthe guttata]	170	2.77211E-29	75
TRINITY_DN1002_c6_g1_i1.p4	hypothetical protein MIMGU_mgv1a009767mg [Erythranthe guttata]	126	2.05428E-39	73.33
TRINITY_DN1002_c7_g1_i1.p1	serine/threonine-protein kinase EDR1-like isoform X1 [Diospyros lotus]	807	0	88.19
TRINITY_DN1002_c7_g1_i1.p2	Os01g0674125 [Oryza sativa Japonica Group]	158	1.09581E-26	85.98
TRINITY_DN1002_c8_g1_i1.p1	protein LSD1 [Prunus dulcis]	176	5.60669E-109	91.13
TRINITY_DN1002_c8_g1_i1.p2	---NA---	99
TRINITY_DN1002_c9_g1_i1.p1	protein yippee-like At5g53940 [Rhododendron vialii]	127	7.86729E-74	90.91
TRINITY_DN10022_c0_g1_i4.p1	shikimate O-hydroxycinnamoyltransferase-like [Vitis riparia]	490	0	77.38
TRINITY_DN10022_c0_g1_i5.p1	shikimate O-hydroxycinnamoyltransferase-like [Vitis riparia]	465	0	77.38
TRINITY_DN10023_c0_g1_i2.p1	---NA---	128
TRINITY_DN10023_c0_g1_i8.p1	---NA---	128
TRINITY_DN10023_c2_g1_i3.p1	probable indole-3-acetic acid-amido synthetase GH3.1 [Actinidia eriantha]	611	0	93.53
TRINITY_DN1003_c0_g1_i2.p1	NAC domain-containing protein [Actinidia chinensis var. chinensis]	294	1.18972E-144	79.93
TRINITY_DN1003_c0_g1_i4.p1	NAC domain-containing protein [Actinidia chinensis var. chinensis]	151	2.52108E-49	70.51
TRINITY_DN1003_c0_g1_i7.p1	NAC domain-containing protein 35-like [Durio zibethinus]	181	9.11746E-86	91.49
TRINITY_DN1003_c1_g1_i1.p1	Calcium-dependent protein kinase [Actinidia chinensis var. chinensis]	571	0	93.35
TRINITY_DN1003_c1_g1_i1.p2	Os02g0831900 [Oryza sativa Japonica Group]	102	7.73131E-33	66.98
TRINITY_DN1003_c3_g1_i1.p1	5' exonuclease Apollo-like [Impatiens glandulifera]	241	3.02277E-104	91.14
TRINITY_DN1003_c3_g1_i1.p2	protein artemis isoform X2 [Populus alba x Populus x berolinensis]	241	1.20854E-79	65.57
TRINITY_DN1003_c5_g1_i1.p1	Zinc finger, RING-type [Corchorus olitorius]	188	4.74406E-95	79.38
TRINITY_DN1003_c5_g1_i1.p2	hypothetical protein HanIR_Chr07g0316701 [Helianthus annuus]	131	2.99108E-14	66.06
TRINITY_DN10035_c0_g2_i2.p1	nudix hydrolase 3 [Rosa chinensis]	782	0	89.69
TRINITY_DN1004_c0_g1_i1.p1	WRKY transcription factor [Actinidia chinensis var. chinensis]	382	1.53316E-155	72.58
TRINITY_DN1004_c0_g1_i1.p2	WRKY family transcription factor [Melia azedarach]	188	7.12365E-63	70.46
TRINITY_DN1004_c0_g1_i1.p3	---NA---	105
TRINITY_DN1004_c0_g1_i11.p1	WRKY family transcription factor [Melia azedarach]	433	0	77.26
TRINITY_DN1004_c0_g1_i11.p2	WRKY transcription factor [Actinidia chinensis var. chinensis]	172	2.29563E-40	63.44
TRINITY_DN1004_c0_g1_i11.p3	---NA---	105
TRINITY_DN1004_c0_g1_i3.p1	WRKY family transcription factor [Melia azedarach]	188	7.12365E-63	70.46
TRINITY_DN1004_c0_g1_i3.p2	WRKY transcription factor 6 [Camellia lanceoleosa]	124	1.02071E-40	75.76
TRINITY_DN1004_c0_g1_i3.p3	---NA---	105
TRINITY_DN1004_c0_g1_i5.p1	WRKY family transcription factor [Melia azedarach]	579	0	72.89
TRINITY_DN1004_c0_g1_i5.p2	---NA---	105
TRINITY_DN1004_c0_g1_i8.p1	WRKY family transcription factor [Melia azedarach]	318	1.29659E-145	78.69
TRINITY_DN1004_c0_g1_i8.p2	WRKY transcription factor [Actinidia chinensis var. chinensis]	208	3.25191E-73	69.51
TRINITY_DN1004_c0_g1_i8.p3	---NA---	105
TRINITY_DN1004_c0_g1_i9.p1	WRKY transcription factor [Actinidia chinensis var. chinensis]	327	7.77894E-120	69.82
TRINITY_DN1004_c0_g1_i9.p2	WRKY transcription factor 6 [Glycine soja]	242	6.39009E-108	75.96
TRINITY_DN1004_c0_g1_i9.p3	---NA---	105
TRINITY_DN1004_c0_g2_i1.p1	WRKY family transcription factor [Melia azedarach]	384	9.63072E-174	73.1
TRINITY_DN1004_c0_g2_i2.p1	WRKY transcription factor 6 [Glycine soja]	160	3.84194E-53	66.04
TRINITY_DN1004_c0_g2_i3.p1	WRKY transcription factor 6 [Camellia lanceoleosa]	534	0	70.32
TRINITY_DN10041_c0_g1_i4.p1	exonuclease DPD1, chloroplastic/mitochondrial [Vitis vinifera]	339	6.93463E-180	78.36
TRINITY_DN1005_c0_g1_i10.p1	pyrophosphate-energized vacuolar membrane proton pump [Vitis riparia]	708	0	97.07
TRINITY_DN1005_c0_g1_i11.p1	pyrophosphate-energized vacuolar membrane proton pump-like [Actinidia eriantha]	765	0	97.17
TRINITY_DN1005_c0_g1_i11.p2	Os06g0178950 [Oryza sativa Japonica Group]	147	3.26813E-31	87.35
TRINITY_DN1005_c0_g1_i11.p3	hypothetical protein GIB67_005259, partial [Kingdonia uniflora]	114	1.92471E-12	69.72
TRINITY_DN1005_c0_g1_i11.p4	Arogenate dehydrogenase [Musa troglodytarum]	114	2.69928E-20	91.67
TRINITY_DN1005_c0_g1_i11.p5	---NA---	113
TRINITY_DN1005_c0_g1_i12.p1	pyrophosphate-energized vacuolar membrane proton pump-like [Actinidia eriantha]	767	0	96.62
TRINITY_DN1005_c0_g1_i12.p2	Os06g0178950 [Oryza sativa Japonica Group]	143	2.83575E-31	87.35
TRINITY_DN1005_c0_g1_i12.p3	Arogenate dehydrogenase [Musa troglodytarum]	112	1.52773E-20	93.57
TRINITY_DN1005_c0_g1_i13.p1	pyrophosphate-energized vacuolar membrane proton pump-like [Actinidia eriantha]	765	0	97.06
TRINITY_DN1005_c0_g1_i13.p2	Os06g0178950 [Oryza sativa Japonica Group]	143	2.83575E-31	87.35
TRINITY_DN1005_c0_g1_i13.p3	hypothetical protein GIB67_005259, partial [Kingdonia uniflora]	114	1.92471E-12	69.72
TRINITY_DN1005_c0_g1_i13.p4	Arogenate dehydrogenase [Musa troglodytarum]	114	7.55597E-20	90.32
TRINITY_DN1005_c0_g1_i13.p5	---NA---	113
TRINITY_DN1005_c0_g1_i14.p1	pyrophosphate-energized vacuolar membrane proton pump-like [Actinidia eriantha]	767	0	96.56
TRINITY_DN1005_c0_g1_i14.p2	Os06g0178950 [Oryza sativa Japonica Group]	143	2.83575E-31	87.35
TRINITY_DN1005_c0_g1_i14.p3	Arogenate dehydrogenase [Musa troglodytarum]	114	7.55597E-20	90.32
TRINITY_DN1005_c0_g1_i14.p4	---NA---	113
TRINITY_DN1005_c0_g1_i6.p1	pyrophosphate-energized vacuolar membrane proton pump-like [Camellia sinensis]	763	0	97.33
TRINITY_DN1005_c0_g1_i6.p2	Arogenate dehydrogenase [Musa troglodytarum]	117	1.38183E-19	90.95
TRINITY_DN1005_c0_g1_i8.p1	ARABIDOPSIS THALIANA V-PPASE 3, FUGU 5 [Hibiscus trionum]	765	0	96.85
TRINITY_DN1005_c0_g1_i8.p2	Arogenate dehydrogenase [Musa troglodytarum]	117	1.38183E-19	90.95
TRINITY_DN1005_c0_g1_i8.p3	hypothetical protein GIB67_005259, partial [Kingdonia uniflora]	114	1.92471E-12	69.72
TRINITY_DN1006_c0_g1_i2.p1	RGS1-HXK1-interacting protein 1 [Diospyros lotus]	259	7.60226E-128	86.37
TRINITY_DN10062_c0_g1_i1.p1	protein LEAD-SENSITIVE 1-like isoform X1 [Macadamia integrifolia]	293	1.18047E-111	70.4
TRINITY_DN10062_c0_g1_i2.p1	protein LEAD-SENSITIVE 1 [Populus trichocarpa]	304	4.61687E-135	78.46
TRINITY_DN10062_c0_g1_i3.p1	protein LEAD-SENSITIVE 1-like [Zingiber officinale]	132	3.3829E-40	72.25
TRINITY_DN10062_c0_g1_i3.p2	---NA---	107
TRINITY_DN10064_c0_g1_i4.p1	protease Do-like 9 [Vitis vinifera]	365	8.94977E-47	58.33
TRINITY_DN10066_c1_g1_i1.p1	Leukocyte receptor cluster member like [Actinidia chinensis var. chinensis]	519	0	77.14
TRINITY_DN10067_c0_g1_i2.p1	probable glycosyltransferase At5g03795 isoform X1 [Camellia sinensis]	325	5.44577E-122	73.59
TRINITY_DN10067_c0_g1_i2.p2	putative glycosyltransferase [Vitis vinifera]	160	2.42471E-101	93.99
TRINITY_DN10067_c0_g1_i6.p1	probable glycosyltransferase At5g03795 isoform X1 [Camellia sinensis]	531	0	80.65
TRINITY_DN10067_c0_g1_i8.p1	probable glycosyltransferase At5g03795 isoform X1 [Camellia sinensis]	531	0	80.65
TRINITY_DN10071_c0_g1_i1.p1	cysteine-rich receptor-like protein kinase 10 [Camellia sinensis]	129	5.08965E-51	80.45
TRINITY_DN10078_c0_g1_i2.p1	ninja-family protein AFP3-like [Actinidia eriantha]	336	6.24589E-120	65.19
TRINITY_DN10078_c0_g1_i3.p1	ninja-family protein AFP3-like [Actinidia eriantha]	202	8.05582E-66	63.71
TRINITY_DN10078_c1_g1_i1.p1	cell division cycle 5-like protein [Manihot esculenta]	983	0	85.82
TRINITY_DN10078_c1_g1_i1.p2	---NA---	133
TRINITY_DN1008_c0_g2_i1.p1	strigolactone esterase D14-like [Camellia sinensis]	310	3.05203E-153	86.23
TRINITY_DN1008_c1_g1_i1.p1	ankyrin repeat-containing ITN1-like [Olea europaea subsp. europaea]	163	3.01063E-83	90.15
TRINITY_DN1008_c1_g1_i1.p2	---NA---	133
TRINITY_DN1008_c4_g1_i3.p1	alkylated DNA repair protein alkB homolog 8 isoform X1 [Nelumbo nucifera]	265	1.96402E-133	77.69
TRINITY_DN1008_c4_g1_i3.p2	---NA---	108
TRINITY_DN10085_c0_g1_i1.p1	Ubiquitin carboxyl-terminal hydrolase 12 [Camellia lanceoleosa]	116	8.92412E-26	71.12
TRINITY_DN101_c0_g1_i4.p1	hypothetical protein BDE02_15G081500 [Populus trichocarpa]	149	1.47785E-34	66.21
TRINITY_DN101_c0_g1_i4.p2	calcium-binding protein CML38 [Citrus sinensis]	141	4.31326E-71	86.02
TRINITY_DN101_c0_g1_i5.p1	calcium-binding protein CML38-like [Pistacia vera]	141	1.54532E-73	85.68
TRINITY_DN101_c0_g1_i5.p2	hypothetical protein BDE02_15G081500 [Populus trichocarpa]	131	7.1283E-32	65.39
TRINITY_DN101_c2_g1_i2.p1	AP2/ERF transcription factor [Camptotheca acuminata]	217	4.02729E-75	66.38
TRINITY_DN1010_c2_g2_i3.p1	Phospholipase D beta 1 [Camellia lanceoleosa]	816	0	79.75
TRINITY_DN1010_c2_g2_i3.p2	---NA---	170
TRINITY_DN1010_c2_g2_i3.p3	---NA---	155
TRINITY_DN1010_c2_g2_i3.p4	---NA---	100
TRINITY_DN1011_c0_g1_i1.p1	S-adenosylmethionine mitochondrial carrier protein [Actinidia chinensis var. chinensis]	813	0	85.02
TRINITY_DN1011_c0_g1_i1.p2	---NA---	163
TRINITY_DN1011_c0_g1_i4.p1	S-adenosylmethionine mitochondrial carrier protein [Actinidia chinensis var. chinensis]	813	0	85.02
TRINITY_DN1011_c0_g1_i4.p2	---NA---	140
TRINITY_DN1011_c0_g1_i5.p1	S-adenosylmethionine mitochondrial carrier protein [Actinidia chinensis var. chinensis]	801	0	83.67
TRINITY_DN1011_c0_g1_i5.p2	---NA---	110
TRINITY_DN10113_c0_g1_i1.p1	---NA---	145
TRINITY_DN10114_c0_g1_i2.p1	Sugar transport protein 2 [Hibiscus syriacus]	237	2.82574E-27	59.82
TRINITY_DN10114_c0_g1_i2.p2	---NA---	107
TRINITY_DN10117_c0_g1_i1.p1	ubiquitin C-terminal hydrolase 13-like isoform X3 [Diospyros lotus]	1112	0	93.13
TRINITY_DN10117_c0_g1_i1.p2	---NA---	122
TRINITY_DN10117_c0_g1_i1.p3	---NA---	114
TRINITY_DN10117_c0_g1_i1.p4	---NA---	109
TRINITY_DN10117_c0_g1_i3.p1	ubiquitin C-terminal hydrolase 13-like isoform X3 [Diospyros lotus]	892	0	92.54
TRINITY_DN10117_c0_g1_i3.p2	---NA---	122
TRINITY_DN10117_c0_g1_i3.p3	---NA---	114
TRINITY_DN10117_c0_g1_i3.p4	---NA---	109
TRINITY_DN10117_c0_g1_i4.p1	ubiquitin C-terminal hydrolase 13-like isoform X3 [Diospyros lotus]	601	0	93.08
TRINITY_DN10117_c0_g1_i4.p2	ubiquitin carboxyl-terminal hydrolase 12 isoform X1 [Vitis vinifera]	442	0	94.5
TRINITY_DN10117_c0_g1_i4.p3	---NA---	122
TRINITY_DN10117_c0_g1_i4.p4	---NA---	114
TRINITY_DN10117_c0_g1_i4.p5	---NA---	109
TRINITY_DN10117_c0_g1_i6.p1	ubiquitin C-terminal hydrolase 13-like isoform X3 [Diospyros lotus]	1104	0	93.17
TRINITY_DN10117_c0_g1_i6.p2	---NA---	122
TRINITY_DN10117_c0_g1_i6.p3	---NA---	114
TRINITY_DN10117_c0_g1_i6.p4	---NA---	109
TRINITY_DN10117_c1_g1_i2.p1	protein BLISTER isoform X1 [Camellia sinensis]	773	0	71.28
TRINITY_DN10117_c1_g1_i3.p1	protein BLISTER isoform X1 [Camellia sinensis]	679	0	68.91
TRINITY_DN10117_c1_g1_i3.p2	protein BLISTER [Vitis riparia]	105	5.39379E-54	91.57
TRINITY_DN1012_c0_g1_i2.p1	Transcription factor like [Actinidia chinensis var. chinensis]	113	2.57571E-21	84.28
TRINITY_DN1012_c0_g1_i3.p1	transcription factor GTE7-like [Pyrus ussuriensis x Pyrus communis]	99	1.44052E-15	84.25
TRINITY_DN10122_c0_g1_i4.p1	protein kinase superfamily protein [Actinidia rufa]	556	0	80.47
TRINITY_DN10122_c0_g1_i4.p2	---NA---	114
TRINITY_DN10122_c0_g1_i7.p1	inactive protein kinase SELMODRAFT_444075-like [Actinidia eriantha]	517	0	83.5
TRINITY_DN10122_c0_g1_i7.p2	inactive protein kinase SELMODRAFT_444075-like [Actinidia eriantha]	145	1.91447E-64	81.61
TRINITY_DN10122_c0_g1_i7.p3	---NA---	116
TRINITY_DN10122_c0_g1_i8.p1	inactive protein kinase SELMODRAFT_444075-like [Actinidia eriantha]	671	0	83.32
TRINITY_DN10122_c0_g1_i8.p2	---NA---	114
TRINITY_DN10128_c0_g1_i13.p1	RING-H2 finger protein ATL66-like [Nicotiana tabacum]	122	1.37117E-41	71.21
TRINITY_DN10128_c0_g1_i13.p2	---NA---	102
TRINITY_DN10128_c2_g1_i1.p1	---NA---	105
TRINITY_DN10136_c0_g2_i1.p1	beta-adaptin-like protein B [Diospyros lotus]	930	0	94.87
TRINITY_DN1014_c0_g2_i4.p1	pre-mRNA-splicing factor ATP-dependent RNA helicase DEAH7 [Vitis vinifera]	1293	0	92
TRINITY_DN1014_c0_g2_i4.p2	---NA---	124
TRINITY_DN1014_c0_g2_i4.p3	pre-mRNA-splicing factor ATP-dependent RNA helicase PRP16 [Trifolium medium]	102	2.12571E-19	66.6
TRINITY_DN1014_c0_g2_i6.p1	pre-mRNA-splicing factor ATP-dependent RNA helicase DEAH7 [Vitis vinifera]	1293	0	92
TRINITY_DN1014_c0_g2_i6.p2	---NA---	118
TRINITY_DN1014_c0_g2_i6.p3	pre-mRNA-splicing factor ATP-dependent RNA helicase PRP16 [Trifolium medium]	102	2.12571E-19	66.6
TRINITY_DN10144_c0_g1_i12.p1	dynamin-related protein 1E [Morus notabilis]	620	0	95.7
TRINITY_DN10144_c0_g1_i7.p1	dynamin-related 1E [Olea europaea subsp. europaea]	614	0	96.62
TRINITY_DN10144_c0_g1_i7.p2	---NA---	110
TRINITY_DN10144_c1_g1_i2.p1	60S Ribosomal protein [Melia azedarach]	211	4.57497E-94	79.2
TRINITY_DN1015_c0_g1_i4.p1	probable LRR receptor-like serine/threonine-protein kinase At5g10290 [Sesamum indicum]	615	0	93.25
TRINITY_DN1015_c0_g1_i4.p2	polyamine oxidase 1 [Actinidia rufa]	317	1.77147E-148	79.66
TRINITY_DN1015_c0_g1_i5.p1	probable LRR receptor-like serine/threonine-protein kinase At5g10290 [Sesamum indicum]	609	0	92.62
TRINITY_DN1015_c0_g1_i7.p1	polyamine oxidase 1 [Actinidia rufa]	732	0	76.58
TRINITY_DN1015_c0_g2_i2.p1	probable LRR receptor-like serine/threonine-protein kinase At5g10290 [Cajanus cajan]	608	0	88.64
TRINITY_DN1015_c0_g2_i2.p2	---NA---	116
TRINITY_DN1015_c0_g2_i3.p1	probable LRR receptor-like serine/threonine-protein kinase At5g10290 [Cajanus cajan]	276	0	97.9
TRINITY_DN10153_c0_g1_i1.p1	Homeobox-leucine zipper protein HAT22 [Camellia lanceoleosa]	293	5.98106E-105	69.41
TRINITY_DN10154_c0_g2_i1.p1	arabinosyltransferase RRA3-like [Tripterygium wilfordii]	435	0	91.1
TRINITY_DN10154_c0_g2_i1.p2	hypothetical protein Ahy_B03g068143 [Arachis hypogaea]	141	7.36145E-20	71.01
TRINITY_DN10155_c0_g1_i1.p1	ethylene-responsive transcription factor ERF054-like [Juglans microcarpa x Juglans regia]	112	3.36132E-26	65.44
TRINITY_DN10157_c1_g1_i1.p1	---NA---	101
TRINITY_DN1016_c0_g1_i11.p1	auxin response factor 8 [Actinidia eriantha]	826	0	86.19
TRINITY_DN1016_c0_g1_i11.p2	Glutaredoxin like [Actinidia chinensis var. chinensis]	107	1.16587E-58	90.42
TRINITY_DN1016_c0_g1_i17.p1	auxin response factor 8 [Actinidia eriantha]	824	0	86.15
TRINITY_DN1016_c0_g1_i17.p2	transmembrane protein [Thalictrum thalictroides]	125	3.90385E-50	79.61
TRINITY_DN1016_c0_g1_i17.p3	Glutaredoxin like [Actinidia chinensis var. chinensis]	107	1.16587E-58	90.42
TRINITY_DN1016_c0_g1_i27.p1	auxin response factor 8-like [Coffea arabica]	455	0	76.66
TRINITY_DN1016_c0_g1_i27.p2	auxin response factor 8 [Actinidia eriantha]	356	0	97.49
TRINITY_DN1016_c0_g1_i27.p3	Glutaredoxin like [Actinidia chinensis var. chinensis]	107	1.16587E-58	90.42
TRINITY_DN1016_c0_g1_i28.p1	auxin response factor 8 [Actinidia eriantha]	690	0	86.75
TRINITY_DN1016_c0_g1_i28.p2	Glutaredoxin like [Actinidia chinensis var. chinensis]	107	1.16587E-58	90.42
TRINITY_DN1016_c0_g1_i6.p1	auxin response factor 8 [Actinidia eriantha]	824	0	86.15
TRINITY_DN1016_c0_g1_i6.p2	Glutaredoxin like [Actinidia chinensis var. chinensis]	107	1.16587E-58	90.42
TRINITY_DN1016_c0_g1_i8.p1	auxin response factor 8 [Actinidia eriantha]	690	0	86.33
TRINITY_DN1016_c0_g1_i8.p2	Glutaredoxin like [Actinidia chinensis var. chinensis]	107	1.16587E-58	90.42
TRINITY_DN10162_c0_g1_i2.p1	lipid phosphate phosphatase 2-like isoform X1 [Camellia sinensis]	318	0	88.3
TRINITY_DN10167_c0_g1_i1.p1	plant intracellular Ras-group-related LRR protein 7 [Hevea brasiliensis]	189	5.3426E-98	93.78
TRINITY_DN10170_c0_g1_i1.p1	Transcription termination factor MTERF6, chloroplastic/mitochondrial [Vitis vinifera]	126	2.17316E-57	86.26
TRINITY_DN10170_c0_g1_i2.p1	transcription termination factor MTERF4, chloroplastic [Camellia sinensis]	613	0	80.06
TRINITY_DN10185_c1_g1_i1.p1	protein kinase PVPK-1 [Vitis vinifera]	330	9.36837E-140	68.18
TRINITY_DN10188_c0_g1_i1.p1	2-methylene-furan-3-one reductase-like [Camellia sinensis]	324	0	88.26
TRINITY_DN10190_c0_g1_i1.p1	protein SOSEKI 3 [Ricinus communis]	544	0	84.67
TRINITY_DN10199_c0_g1_i1.p1	protein YLS9-like [Nicotiana tabacum]	183	1.65434E-100	84.91
TRINITY_DN10199_c0_g1_i1.p2	---NA---	111
TRINITY_DN102_c0_g1_i1.p1	Phosphoenolpyruvate/phosphate translocator like [Actinidia chinensis var. chinensis]	466	0	84.23
TRINITY_DN102_c0_g1_i1.p2	hypothetical protein RHMOL_Rhmol12G0194900 [Rhododendron molle]	159	2.27103E-13	49.06
TRINITY_DN102_c0_g1_i1.p3	---NA---	104
TRINITY_DN102_c0_g1_i10.p1	homeobox-leucine zipper protein ATHB-6 [Vitis vinifera]	271	1.05954E-137	75.8
TRINITY_DN102_c0_g1_i10.p2	---NA---	103
TRINITY_DN102_c0_g1_i18.p1	homeobox-leucine zipper protein ATHB-6 [Vitis vinifera]	303	3.78346E-160	76.39
TRINITY_DN102_c0_g1_i18.p2	---NA---	103
TRINITY_DN102_c0_g1_i19.p1	thioredoxin domain-containing protein PLP3B-like [Nicotiana tabacum]	230	1.25319E-145	93.47
TRINITY_DN102_c0_g1_i21.p1	homeobox-leucine zipper protein HAT5 [Vitis vinifera]	332	6.75628E-169	80.37
TRINITY_DN102_c0_g1_i4.p1	homeobox-leucine zipper protein HAT5 [Vitis vinifera]	332	6.75628E-169	80.37
TRINITY_DN102_c0_g1_i5.p1	homeobox-leucine zipper protein ATHB-6 [Vitis vinifera]	340	1.58677E-180	81.18
TRINITY_DN102_c0_g1_i7.p1	homeobox-leucine zipper protein ATHB-6 [Vitis vinifera]	340	1.58677E-180	81.18
TRINITY_DN102_c0_g1_i8.p1	homeobox-leucine zipper protein ATHB-6 [Vitis vinifera]	308	8.87512E-145	75.21
TRINITY_DN102_c0_g1_i8.p2	---NA---	103
TRINITY_DN102_c0_g2_i11.p1	cellulose synthase-like protein e6 [Quercus suber]	207	8.52441E-100	86.58
TRINITY_DN102_c0_g3_i1.p1	Acyl-activating enzyme 16 like [Actinidia chinensis var. chinensis]	704	0	88.5
TRINITY_DN102_c0_g3_i2.p1	Acyl-activating enzyme 16 like [Actinidia chinensis var. chinensis]	487	0	87.51
TRINITY_DN102_c0_g3_i2.p2	probable acyl-activating enzyme 16, chloroplastic isoform X5 [Juglans microcarpa x Juglans regia]	183	3.74931E-109	92.3
TRINITY_DN102_c0_g4_i1.p1	Duffy receptor beta form like [Actinidia chinensis var. chinensis]	227	3.44735E-52	62.32
TRINITY_DN102_c0_g4_i2.p1	Duffy receptor beta form like [Actinidia chinensis var. chinensis]	280	3.7773E-51	60.46
TRINITY_DN102_c1_g1_i1.p1	---NA---	105
TRINITY_DN102_c2_g2_i7.p1	ATP-dependent DNA helicase homolog RECG, chloroplastic isoform X1 [Vitis riparia]	269	2.78598E-109	67.65
TRINITY_DN102_c3_g1_i1.p1	interferon-related developmental regulator 1-like isoform X1 [Mangifera indica]	287	3.47542E-52	63.99
TRINITY_DN102_c3_g1_i2.p1	interferon-related developmental regulator 1-like isoform X1 [Mangifera indica]	285	3.33195E-52	63.99
TRINITY_DN1020_c0_g1_i4.p1	OLC1v1009475C1 [Oldenlandia corymbosa var. corymbosa]	162	2.65108E-42	62.12
TRINITY_DN10202_c0_g1_i1.p1	cylin D3-1 [Camellia sinensis]	353	1.62741E-160	78.98
TRINITY_DN10203_c0_g1_i1.p1	Hypothetical predicted protein [Olea europaea subsp. europaea]	171	4.66518E-74	77.06
TRINITY_DN1021_c0_g1_i16.p1	mitogen-activated protein kinase 9 [Quercus robur]	392	0	93.81
TRINITY_DN1021_c0_g1_i16.p2	mitogen-activated protein kinase 9 isoform X1 [Rhododendron vialii]	104	2.66339E-12	87.03
TRINITY_DN1021_c0_g1_i17.p1	mitogen-activated protein kinase 9 [Quercus suber]	405	0	93.3
TRINITY_DN1021_c0_g1_i18.p1	mitogen-activated protein kinase 9 isoform X2 [Vitis riparia]	509	0	86.66
TRINITY_DN1021_c0_g1_i21.p1	mitogen-activated protein kinase 9 [Quercus robur]	392	0	93.81
TRINITY_DN1021_c0_g1_i21.p2	mitogen-activated protein kinase 9 isoform X1 [Rhododendron vialii]	104	2.66339E-12	87.03
TRINITY_DN1021_c0_g1_i7.p1	mitogen-activated protein kinase 9 [Quercus robur]	392	0	93.81
TRINITY_DN1021_c0_g1_i7.p2	mitogen-activated protein kinase 9 isoform X1 [Rhododendron vialii]	104	2.66339E-12	87.03
TRINITY_DN1021_c1_g1_i1.p1	Transcription factor TCP15 [Vitis vinifera]	365	1.07869E-162	76.6
TRINITY_DN10216_c0_g1_i1.p1	ELMO domain-containing protein C isoform X2 [Theobroma cacao]	268	5.02079E-179	92.77
TRINITY_DN10216_c0_g1_i2.p1	ELMO domain-containing protein C-like isoform X2 [Tripterygium wilfordii]	150	2.37002E-76	87.83
TRINITY_DN1022_c0_g1_i1.p1	heme-binding-like protein At3g10130, chloroplastic isoform X1 [Theobroma cacao]	169	2.08581E-103	92.29
TRINITY_DN1022_c0_g1_i1.p2	hypothetical protein F0562_016773 [Nyssa sinensis]	116	1.19575E-13	69.92
TRINITY_DN1022_c0_g1_i2.p1	putative SOUL heme-binding protein [Helianthus annuus]	330	6.10165E-175	86.32
TRINITY_DN1022_c0_g1_i3.p1	putative SOUL heme-binding protein [Helianthus annuus]	332	4.03001E-175	86.52
TRINITY_DN1022_c0_g1_i4.p1	heme-binding-like protein At3g10130, chloroplastic isoform X1 [Theobroma cacao]	169	2.08581E-103	92.29
TRINITY_DN1022_c0_g1_i4.p2	heme-binding-like protein At3g10130, chloroplastic isoform X3 [Camellia sinensis]	109	7.58234E-14	68.37
TRINITY_DN1022_c0_g1_i5.p1	Heme-binding-like protein [Camellia lanceoleosa]	337	4.99753E-174	86.63
TRINITY_DN1022_c2_g1_i19.p1	---NA---	119
TRINITY_DN1022_c2_g1_i8.p1	---NA---	125
TRINITY_DN10223_c1_g1_i1.p1	SET and MYND domain-containing protein 4 isoform X1 [Vitis vinifera]	292	3.33505E-150	79.24
TRINITY_DN10223_c1_g1_i1.p2	SET and MYND domain-containing protein 4 isoform X1 [Vitis vinifera]	151	7.9203E-63	80.71
TRINITY_DN10223_c1_g1_i3.p1	SET and MYND domain-containing protein 4 isoform X1 [Vitis vinifera]	355	0	78.17
TRINITY_DN10223_c1_g1_i3.p2	SET and MYND domain-containing protein 4 isoform X1 [Vitis vinifera]	208	7.61553E-92	79.74
TRINITY_DN10223_c1_g1_i3.p3	---NA---	190
TRINITY_DN10223_c1_g1_i3.p4	SET and MYND domain-containing protein 4 isoform X1 [Vitis vinifera]	172	1.80634E-76	81.17
TRINITY_DN10223_c1_g1_i5.p1	SET and MYND domain-containing protein 4 isoform X1 [Vitis vinifera]	292	3.33505E-150	79.24
TRINITY_DN10223_c1_g1_i5.p2	SET and MYND domain-containing protein 4 isoform X1 [Vitis vinifera]	151	7.9203E-63	80.71
TRINITY_DN10223_c1_g1_i6.p1	SET and MYND domain-containing protein 4 isoform X1 [Vitis vinifera]	355	0	78.17
TRINITY_DN10223_c1_g1_i6.p2	SET and MYND domain-containing protein 4 isoform X1 [Vitis vinifera]	208	7.61553E-92	79.74
TRINITY_DN10223_c1_g1_i6.p3	SET and MYND domain-containing protein 4 isoform X1 [Vitis vinifera]	169	1.142E-62	76.56
TRINITY_DN10227_c3_g1_i1.p1	CASP-like protein 2B1 [Actinidia eriantha]	245	4.46916E-118	94.02
TRINITY_DN10229_c0_g1_i3.p1	dihydroneopterin aldolase 2-like [Quercus robur]	133	6.27433E-80	93.09
TRINITY_DN10229_c0_g1_i3.p2	---NA---	132
TRINITY_DN10229_c0_g1_i9.p1	---NA---	99
TRINITY_DN10229_c1_g1_i1.p1	probable receptor-like protein kinase At2g42960 [Coffea arabica]	195	2.7851E-106	89.36
TRINITY_DN10229_c1_g1_i1.p2	---NA---	128
TRINITY_DN10229_c1_g1_i3.p1	probable receptor-like protein kinase At2g42960 [Diospyros lotus]	293	0	95.14
TRINITY_DN10229_c1_g2_i1.p1	zinc finger CCCH domain-containing protein 13 [Prunus mume]	826	0	81.44
TRINITY_DN10229_c1_g2_i1.p2	---NA---	150
TRINITY_DN10229_c1_g2_i1.p3	---NA---	107
TRINITY_DN10229_c2_g1_i1.p1	---NA---	122
TRINITY_DN1023_c0_g1_i5.p1	FRIGIDA-like protein 3 [Camellia sinensis]	746	5.22068E-168	57.43
TRINITY_DN1023_c0_g1_i5.p2	---NA---	176
TRINITY_DN1023_c0_g1_i5.p3	---NA---	132
TRINITY_DN10238_c0_g1_i2.p1	---NA---	197
TRINITY_DN1025_c0_g1_i3.p1	WPP domain-interacting tail-anchored protein 2-like isoform X1 [Actinidia eriantha]	686	0	76.16
TRINITY_DN1025_c0_g1_i3.p2	---NA---	101
TRINITY_DN1025_c0_g1_i4.p1	WPP domain-interacting tail-anchored protein 2-like isoform X1 [Actinidia eriantha]	548	0	78
TRINITY_DN1025_c0_g1_i4.p2	---NA---	101
TRINITY_DN1025_c0_g1_i5.p1	WPP domain-interacting tail-anchored protein 2-like isoform X1 [Actinidia eriantha]	686	0	76.16
TRINITY_DN1025_c0_g1_i5.p2	---NA---	101
TRINITY_DN10252_c0_g1_i1.p1	putative hydrolase [Helianthus annuus]	141	7.19892E-76	83.82
TRINITY_DN10258_c0_g1_i1.p1	RNA pseudouridine synthase 3, mitochondrial isoform X2 [Juglans regia]	212	5.74036E-139	93.87
TRINITY_DN10258_c0_g1_i1.p2	RNA pseudouridine synthase 3, mitochondrial isoform X3 [Macadamia integrifolia]	138	4.18814E-53	75.87
TRINITY_DN10262_c0_g2_i1.p1	protein NAR1 isoform X1 [Rhododendron vialii]	482	0	90.63
TRINITY_DN10262_c0_g2_i1.p2	---NA---	138
TRINITY_DN10262_c0_g2_i5.p1	protein NAR1-like isoform X2 [Camellia sinensis]	408	0	91.01
TRINITY_DN10262_c0_g2_i7.p1	protein NAR1 isoform X1 [Rhododendron vialii]	482	0	90.63
TRINITY_DN10262_c0_g2_i7.p2	---NA---	137
TRINITY_DN10262_c1_g1_i6.p1	Protein FAR1-RELATED SEQUENCE like [Actinidia chinensis var. chinensis]	818	0	78.68
TRINITY_DN10262_c2_g1_i1.p1	THO complex subunit 1 isoform X1 [Vitis vinifera]	481	0	95.12
TRINITY_DN10262_c2_g1_i1.p2	---NA---	104
TRINITY_DN10262_c2_g1_i2.p1	THO complex subunit 1 isoform X1 [Vitis vinifera]	608	0	92.25
TRINITY_DN10262_c2_g1_i2.p2	---NA---	104
TRINITY_DN1027_c0_g2_i3.p1	pentatricopeptide repeat-containing protein At4g21880, mitochondrial-like isoform X2 [Rhododendron vialii]	430	0	85.11
TRINITY_DN1027_c0_g2_i3.p2	---NA---	106
TRINITY_DN1027_c0_g2_i4.p1	pentatricopeptide repeat-containing protein At4g04790, mitochondrial isoform X1 [Diospyros lotus]	866	0	79.27
TRINITY_DN1027_c0_g2_i4.p2	---NA---	106
TRINITY_DN1027_c0_g3_i1.p1	peptide chain release factor 1-like [Nicotiana tomentosiformis]	256	3.9529E-90	82.93
TRINITY_DN1027_c0_g3_i2.p1	peptide chain release factor 1-like [Nicotiana tomentosiformis]	284	3.56313E-112	81.82
TRINITY_DN1027_c0_g3_i4.p1	peptide chain release factor 1-like [Nicotiana tomentosiformis]	284	3.56313E-112	81.82
TRINITY_DN10273_c0_g1_i1.p1	---NA---	99
TRINITY_DN1028_c1_g1_i1.p1	RNA-binding protein 28 [Camellia lanceoleosa]	382	1.80031E-151	75.65
TRINITY_DN1028_c1_g1_i3.p1	RNA-binding protein 28 isoform X5 [Camellia sinensis]	675	0	76.87
TRINITY_DN1028_c1_g1_i3.p2	---NA---	111
TRINITY_DN1028_c1_g1_i5.p1	RNA-binding protein 28 isoform X5 [Camellia sinensis]	673	0	74.4
TRINITY_DN1028_c1_g1_i5.p2	RNA-binding protein 28 isoform X3 [Camellia sinensis]	358	3.6508E-180	79.58
TRINITY_DN1028_c1_g1_i5.p3	---NA---	111
TRINITY_DN1028_c1_g1_i6.p1	RNA-binding protein 28 isoform X3 [Camellia sinensis]	983	0	77.13
TRINITY_DN1028_c1_g1_i6.p2	---NA---	111
TRINITY_DN1029_c1_g1_i2.p1	splicing regulatory glutamine/lysine-rich protein 1 [Populus alba]	326	1.34576E-110	94.16
TRINITY_DN1029_c1_g1_i2.p2	---NA---	144
TRINITY_DN1029_c1_g1_i2.p3	---NA---	125
TRINITY_DN1029_c1_g1_i2.p4	---NA---	111
TRINITY_DN103_c0_g1_i4.p1	14-3-3-like protein D isoform X2 [Nelumbo nucifera]	256	4.92529E-167	93.02
TRINITY_DN103_c0_g1_i5.p1	14-3-3-like protein D isoform X2 [Nelumbo nucifera]	256	4.92529E-167	93.02
TRINITY_DN103_c0_g1_i9.p1	14-3-3-like protein D isoform X2 [Nelumbo nucifera]	260	4.3007E-171	94.15
TRINITY_DN103_c0_g2_i3.p1	14-3-3-like protein GF14 kappa isoform X2 [Malus domestica]	255	3.27661E-170	94.76
TRINITY_DN1030_c0_g1_i1.p1	TNF receptor-associated factor homolog 1b [Rosa chinensis]	1140	0	79.85
TRINITY_DN1030_c0_g1_i1.p2	---NA---	154
TRINITY_DN1030_c0_g1_i1.p3	Os01g0775350 [Oryza sativa Japonica Group]	140	4.65058E-28	69.39
TRINITY_DN1031_c0_g1_i1.p1	Sphinganine C4-monooxygenase [Actinidia chinensis var. chinensis]	257	1.29566E-168	92.6
TRINITY_DN10316_c0_g3_i2.p1	Nuclear pore complex protein NUP1 [Camellia lanceoleosa]	832	0	61.07
TRINITY_DN10316_c0_g3_i2.p2	---NA---	130
TRINITY_DN10316_c0_g3_i2.p3	---NA---	104
TRINITY_DN1032_c0_g1_i10.p1	serine/threonine-protein phosphatase PP2A catalytic subunit-like [Camellia sinensis]	201	4.41586E-114	97.84
TRINITY_DN1032_c0_g1_i10.p2	hypothetical protein B296_00001811 [Ensete ventricosum]	112	2.66983E-14	75
TRINITY_DN1032_c0_g1_i14.p1	serine/threonine-protein phosphatase PP2A catalytic subunit-like [Camellia sinensis]	306	0	99.54
TRINITY_DN1032_c0_g1_i21.p1	serine/threonine-protein phosphatase PP2A catalytic subunit-like [Camellia sinensis]	306	0	99.54
TRINITY_DN1032_c0_g1_i23.p1	serine/threonine-protein phosphatase PP2A catalytic subunit-like [Camellia sinensis]	306	0	99.54
TRINITY_DN1032_c0_g1_i5.p1	serine/threonine-protein phosphatase PP2A catalytic subunit-like [Camellia sinensis]	306	0	99.54
TRINITY_DN1032_c2_g1_i1.p1	Glyoxalase-like domain protein [Actinidia chinensis var. chinensis]	161	5.9943E-87	85.36
TRINITY_DN1032_c3_g1_i1.p1	WD repeat-containing protein 20-like [Camellia sinensis]	549	0	88.75
TRINITY_DN1032_c3_g1_i1.p2	---NA---	142
TRINITY_DN1032_c3_g1_i1.p3	probable catabolite repression protein creC isoform X3 [Magnolia sinica]	108	2.79615E-16	63.32
TRINITY_DN1032_c3_g1_i2.p1	WD repeat-containing protein 20-like [Camellia sinensis]	329	1.21298E-140	84.99
TRINITY_DN1032_c3_g1_i2.p2	dystrophia myotonica WD repeat-containing protein [Manihot esculenta]	178	1.44349E-111	91.66
TRINITY_DN1032_c3_g1_i2.p3	---NA---	142
TRINITY_DN10322_c1_g1_i1.p1	probable E3 ubiquitin-protein ligase XERICO [Solanum dulcamara]	152	2.12664E-77	82.25
TRINITY_DN10322_c1_g1_i4.p1	probable E3 ubiquitin-protein ligase XERICO [Solanum dulcamara]	152	2.12664E-77	82.25
TRINITY_DN10322_c2_g1_i1.p1	---NA---	106
TRINITY_DN10325_c0_g1_i2.p1	copper-transporting ATPase PAA1 [Populus alba x Populus x berolinensis]	152	1.31985E-74	85.03
TRINITY_DN10325_c0_g1_i3.p1	copper-transporting ATPase PAA1, chloroplastic isoform X4 [Camellia sinensis]	535	0	90.51
TRINITY_DN10325_c1_g1_i1.p1	abscisic acid 8'-hydroxylase 4 [Vitis vinifera]	472	0	90.22
TRINITY_DN10325_c1_g2_i2.p1	abscisic acid 8'-hydroxylase 4 [Vitis vinifera]	476	0	89.18
TRINITY_DN10325_c1_g2_i2.p2	---NA---	156
TRINITY_DN1033_c0_g1_i1.p1	hypothetical protein F0562_012295 [Nyssa sinensis]	193	3.25874E-40	64.77
TRINITY_DN1033_c0_g1_i2.p1	hypothetical protein F0562_012295 [Nyssa sinensis]	193	3.18889E-40	65.05
TRINITY_DN1033_c1_g1_i2.p1	transcription factor GTE1 isoform X3 [Rhododendron vialii]	113	1.28839E-54	90.45
TRINITY_DN1033_c1_g1_i3.p1	transcription factor GTE1 isoform X2 [Camellia sinensis]	217	9.10835E-126	88.02
TRINITY_DN1033_c1_g1_i3.p2	---NA---	108
TRINITY_DN1033_c1_g1_i4.p1	transcription factor GTE1 isoform X2 [Camellia sinensis]	140	1.78299E-72	83.53
TRINITY_DN1033_c1_g1_i5.p1	transcription factor GTE1 isoform X3 [Rhododendron vialii]	113	1.28839E-54	90.45
TRINITY_DN1033_c1_g2_i2.p1	transcription factor GTE6 [Camellia sinensis]	370	4.56128E-180	80.13
TRINITY_DN1033_c1_g2_i2.p2	---NA---	110
TRINITY_DN1033_c1_g2_i4.p1	transcription factor GTE6-like [Populus alba]	153	2.30225E-66	80.21
TRINITY_DN1033_c2_g1_i1.p1	10 kDa chaperonin 1, chloroplastic-like [Olea europaea var. sylvestris]	135	2.18072E-80	90.79
TRINITY_DN1033_c3_g1_i1.p1	cysteine-rich receptor-like protein kinase 2 [Camellia sinensis]	649	0	88.06
TRINITY_DN1033_c3_g1_i1.p2	---NA---	110
TRINITY_DN10336_c0_g1_i2.p1	protein MAIN-LIKE 2-like [Diospyros lotus]	615	0	84.43
TRINITY_DN10336_c0_g1_i4.p1	protein MAIN-LIKE 2-like [Diospyros lotus]	302	4.54238E-141	74.89
TRINITY_DN10338_c0_g1_i10.p1	---NA---	147
TRINITY_DN10338_c0_g1_i10.p2	putative wall-associated receptor kinase-like 20-like [Capsicum annuum]	146	1.52336E-26	60.83
TRINITY_DN10338_c0_g1_i2.p1	Protein kinase C [Handroanthus impetiginosus]	310	4.02823E-61	56.48
TRINITY_DN10338_c0_g1_i2.p2	---NA---	146
TRINITY_DN10338_c0_g1_i5.p1	putative wall-associated receptor kinase-like 20-like [Capsicum annuum]	367	2.90196E-79	52.58
TRINITY_DN10338_c0_g1_i5.p2	---NA---	146
TRINITY_DN10338_c0_g1_i5.p3	---NA---	114
TRINITY_DN10338_c0_g1_i5.p4	---NA---	103
TRINITY_DN10338_c0_g3_i1.p1	---NA---	108
TRINITY_DN10339_c0_g1_i2.p1	BEL1-like homeodomain protein 9 [Vitis vinifera]	217	3.52404E-89	70.1
TRINITY_DN10339_c0_g1_i2.p2	---NA---	123
TRINITY_DN10339_c0_g1_i2.p3	ABC transporter B family member 21-like isoform X1 [Durio zibethinus]	120	1.76644E-34	69.77
TRINITY_DN1034_c0_g1_i1.p1	Oxidation resistance protein [Actinidia chinensis var. chinensis]	281	1.41256E-129	78.28
TRINITY_DN1034_c0_g1_i11.p1	Oxidation resistance protein [Actinidia chinensis var. chinensis]	281	1.41256E-129	78.28
TRINITY_DN1034_c0_g1_i12.p1	Oxidation resistance protein [Actinidia chinensis var. chinensis]	377	0	82.64
TRINITY_DN1034_c0_g1_i15.p1	TLD-domain containing nucleolar protein [Actinidia rufa]	271	1.87956E-91	76.58
TRINITY_DN10341_c1_g1_i1.p1	UPF0692 protein like [Actinidia chinensis var. chinensis]	127	4.00893E-19	65.05
TRINITY_DN1035_c0_g2_i1.p1	transmembrane protein 230-like [Juglans regia]	103	4.1041E-63	95.34
TRINITY_DN1035_c1_g1_i2.p1	40S ribosomal protein SA [Camellia lanceoleosa]	275	7.28003E-146	97.24
TRINITY_DN1035_c1_g1_i2.p2	unknown [Medicago truncatula]	117	4.01993E-25	62.9
TRINITY_DN1035_c1_g3_i1.p1	40S ribosomal protein SA [Diospyros lotus]	310	5.89526E-179	87.39
TRINITY_DN1035_c1_g3_i1.p2	---NA---	128
TRINITY_DN1035_c1_g3_i1.p3	zinc finger MYM-type protein 1-like [Cannabis sativa]	104	2.10486E-30	75.6
TRINITY_DN1035_c1_g3_i2.p1	40S ribosomal protein SA [Diospyros lotus]	272	1.32544E-169	89.47
TRINITY_DN1035_c1_g3_i2.p2	zinc finger MYM-type protein 1-like [Cannabis sativa]	104	2.10486E-30	75.6
TRINITY_DN1035_c2_g1_i1.p1	DNA mismatch repair protein MLH1 [Camellia lanceoleosa]	740	0	89.03
TRINITY_DN1035_c2_g1_i1.p2	uncharacterized protein LOC103955195 isoform X4 [Pyrus x bretschneideri]	112	6.63981E-21	77.98
TRINITY_DN10356_c0_g1_i1.p1	UPF0613 protein PB24D3.06c [Populus alba]	342	0	91.45
TRINITY_DN10356_c0_g1_i3.p1	UPF0613 protein PB24D3.06c-like [Diospyros lotus]	198	1.18855E-114	90.64
TRINITY_DN10356_c0_g1_i3.p2	UPF0613 protein PB24D3.06c [Rhododendron vialii]	174	1.82821E-81	87.1
TRINITY_DN10356_c0_g1_i6.p1	UPF0613 protein PB24D3.06c [Populus alba]	288	8.17661E-158	89.68
TRINITY_DN10364_c0_g1_i1.p1	pentatricopeptide repeat-containing protein At3g09060 [Hevea brasiliensis]	151	2.64638E-63	85.94
TRINITY_DN10369_c0_g1_i1.p1	---NA---	182
TRINITY_DN1038_c0_g1_i11.p1	ras-related protein RHN1 [Camellia sinensis]	148	6.12577E-76	98.47
TRINITY_DN1038_c0_g1_i2.p1	Complex III subunit 3 [Trifolium repens]	233	2.83373E-143	98.08
TRINITY_DN1038_c0_g1_i3.p1	Complex III subunit 3 [Trifolium repens]	233	2.83373E-143	98.08
TRINITY_DN1038_c0_g3_i1.p1	zinc finger CCCH domain-containing protein 32-like [Actinidia eriantha]	142	6.56642E-60	83.89
TRINITY_DN1038_c0_g3_i3.p1	zinc finger CCCH domain-containing protein 32-like [Tarenaya hassleriana]	230	8.45649E-103	73.2
TRINITY_DN1038_c0_g3_i3.p2	---NA---	210
TRINITY_DN1038_c0_g3_i3.p3	zinc finger CCCH domain-containing protein 32-like [Actinidia eriantha]	107	2.20189E-46	83.67
TRINITY_DN1038_c0_g3_i3.p4	---NA---	99
TRINITY_DN1038_c0_g3_i4.p1	zinc finger CCCH domain-containing protein 32-like [Actinidia eriantha]	472	0	80.59
TRINITY_DN1038_c0_g3_i4.p2	---NA---	153
TRINITY_DN10382_c0_g2_i2.p1	putative metal-dependent hydrolase YabD [Camellia lanceoleosa]	357	3.11084E-166	84.49
TRINITY_DN10384_c0_g1_i1.p1	RINT1-like protein MAG2L isoform X2 [Hevea brasiliensis]	818	0	71.83
TRINITY_DN10384_c0_g1_i4.p1	RINT1-like protein MAG2L [Prosopis alba]	145	2.42568E-39	58.99
TRINITY_DN1039_c0_g1_i1.p1	---NA---	135
TRINITY_DN10391_c0_g1_i1.p1	dual specificity phosphatase Cdc25-like [Actinidia eriantha]	130	1.30706E-80	91.45
TRINITY_DN10395_c0_g1_i1.p1	DNA oxidative demethylase ALKBH2 [Camellia lanceoleosa]	303	5.35841E-169	83.71
TRINITY_DN10395_c0_g1_i2.p1	DNA oxidative demethylase ALKBH2 [Camellia lanceoleosa]	336	4.67567E-162	76.04
TRINITY_DN10395_c0_g1_i2.p2	---NA---	126
TRINITY_DN104_c0_g2_i1.p1	probable magnesium transporter NIPA8 isoform X1 [Actinidia eriantha]	151	2.35582E-73	84.69
TRINITY_DN104_c0_g2_i2.p1	probable magnesium transporter NIPA8 isoform X1 [Actinidia eriantha]	444	0	90.71
TRINITY_DN104_c2_g1_i3.p1	amino-acid permease BAT1 homolog isoform X2 [Camellia sinensis]	437	0	94.14
TRINITY_DN104_c2_g1_i3.p2	---NA---	104
TRINITY_DN104_c3_g1_i1.p1	Pathogenesis-related transcriptional activator like [Actinidia chinensis var. chinensis]	229	1.08778E-99	72.84
TRINITY_DN10404_c0_g1_i1.p1	---NA---	99
TRINITY_DN10406_c0_g1_i1.p1	long chain acyl-CoA synthetase 1-like [Olea europaea var. sylvestris]	498	0	90.26
TRINITY_DN10406_c0_g1_i2.p1	long chain acyl-CoA synthetase 1-like [Actinidia eriantha]	188	1.92324E-90	87.47
TRINITY_DN10406_c0_g1_i4.p1	long chain acyl-CoA synthetase 1-like [Actinidia eriantha]	660	0	89.86
TRINITY_DN10406_c0_g1_i5.p1	long chain acyl-CoA synthetase 1-like [Actinidia eriantha]	660	0	89.86
TRINITY_DN10406_c0_g1_i6.p1	long chain acyl-CoA synthetase 1-like [Actinidia eriantha]	660	0	89.86
TRINITY_DN10406_c2_g2_i1.p1	urease accessory protein F [Quercus suber]	244	2.28101E-141	88.8
TRINITY_DN10406_c2_g2_i11.p1	---NA---	108
TRINITY_DN10406_c2_g2_i8.p1	Adenomatous polyposis coli protein [Actinidia chinensis var. chinensis]	471	0	80.16
TRINITY_DN1041_c1_g1_i2.p1	receptor-like protein kinase FERONIA [Actinidia eriantha]	450	8.89972E-144	67.29
TRINITY_DN1041_c1_g1_i3.p1	receptor-like protein kinase FERONIA [Actinidia eriantha]	456	1.97592E-140	66.48
TRINITY_DN1042_c0_g1_i1.p1	E3 ubiquitin-protein ligase LOG2 [Populus alba x Populus x berolinensis]	363	0	82.53
TRINITY_DN1042_c0_g1_i1.p2	---NA---	103
TRINITY_DN1042_c0_g2_i2.p1	E3 ubiquitin-protein ligase LOG2 [Populus alba x Populus x berolinensis]	353	0	82.77
TRINITY_DN1042_c0_g2_i2.p2	---NA---	148
TRINITY_DN1042_c0_g2_i2.p3	---NA---	102
TRINITY_DN1042_c1_g1_i1.p1	DUF761 domain-containing protein [Cephalotus follicularis]	125	6.58432E-50	76.06
TRINITY_DN10421_c0_g2_i1.p1	naringenin,2-oxoglutarate 3-dioxygenase [Quercus suber]	364	0	94.45
TRINITY_DN10421_c0_g2_i1.p2	---NA---	109
TRINITY_DN1043_c0_g1_i2.p1	FCS-Like Zinc finger 1-like [Tripterygium wilfordii]	170	4.73224E-78	77.67
TRINITY_DN1043_c0_g1_i3.p1	FCS-Like Zinc finger 2 [Camellia lanceoleosa]	170	4.89701E-71	75.48
TRINITY_DN1043_c1_g1_i1.p1	sugar transporter ERD6-like 6 [Prunus avium]	280	6.15249E-172	96.58
TRINITY_DN1043_c1_g1_i1.p2	Sugar transporter ERD6-like [Actinidia chinensis var. chinensis]	161	5.80322E-81	74.58
TRINITY_DN1043_c1_g1_i1.p3	---NA---	108
TRINITY_DN1043_c1_g1_i2.p1	putative major facilitator, sugar transporter, major facilitator superfamily [Helianthus annuus]	311	0	93.59
TRINITY_DN1043_c1_g1_i3.p1	Sugar transporter ERD6-like [Actinidia chinensis var. chinensis]	370	0	93.99
TRINITY_DN1043_c1_g1_i3.p2	---NA---	151
TRINITY_DN1043_c1_g1_i3.p3	General substrate transporter [Cynara cardunculus var. scolymus]	116	1.09281E-67	94.53
TRINITY_DN1043_c1_g1_i3.p4	Sugar transporter ERD6-like 6 [Hibiscus syriacus]	101	3.2811E-12	64.21
TRINITY_DN1043_c1_g1_i6.p1	sugar transporter ERD6-like 6 [Prunus avium]	397	0	95.12
TRINITY_DN1043_c1_g1_i6.p2	Sugar transporter ERD6-like 6 [Hibiscus syriacus]	101	3.2811E-12	64.21
TRINITY_DN1043_c1_g1_i7.p1	sugar transporter ERD6-like 6 [Prunus avium]	487	0	94.27
TRINITY_DN1043_c1_g1_i7.p2	---NA---	151
TRINITY_DN1043_c1_g1_i7.p3	Sugar transporter ERD6-like 6 [Hibiscus syriacus]	101	3.2811E-12	64.21
TRINITY_DN1043_c3_g1_i1.p1	probable serine/threonine-protein kinase PBL18 isoform X3 [Juglans regia]	534	0	85.99
TRINITY_DN1043_c3_g1_i1.p2	---NA---	183
TRINITY_DN10430_c0_g1_i1.p1	Protein ALTERED XYLOGLUCAN like [Actinidia chinensis var. chinensis]	179	3.52776E-57	72.47
TRINITY_DN1044_c0_g2_i5.p1	CDPK-related protein kinase [Vitis vinifera]	174	2.75518E-103	91.57
TRINITY_DN1044_c1_g2_i10.p1	spermine synthase-like isoform X1 [Pyrus x bretschneideri]	278	0	94.72
TRINITY_DN1044_c1_g2_i10.p2	---NA---	177
TRINITY_DN1044_c1_g2_i10.p3	spermine synthase-like [Camellia sinensis]	127	1.86575E-60	83.2
TRINITY_DN1044_c2_g3_i1.p1	two-component response regulator-like APRR1 isoform X1 [Vitis riparia]	567	0	80.78
TRINITY_DN1044_c2_g3_i2.p1	two-component response regulator-like APRR1 isoform X1 [Vitis riparia]	567	0	80.78
TRINITY_DN10445_c0_g1_i3.p1	L-type lectin-domain containing receptor kinase IV.1-like [Camellia sinensis]	198	1.0911E-66	75.84
TRINITY_DN10451_c1_g1_i1.p1	Ubiquitin carboxyl-terminal hydrolase MINDY-3 [Camellia lanceoleosa]	649	0	82.18
TRINITY_DN10451_c1_g1_i1.p2	---NA---	119
TRINITY_DN10451_c1_g1_i3.p1	Ubiquitin carboxyl-terminal hydrolase MINDY-3 [Camellia lanceoleosa]	649	0	82.18
TRINITY_DN10451_c1_g1_i3.p2	---NA---	119
TRINITY_DN10451_c1_g1_i8.p1	Ubiquitin carboxyl-terminal hydrolase MINDY-3 [Camellia lanceoleosa]	701	0	78.43
TRINITY_DN10451_c1_g1_i8.p2	---NA---	119
TRINITY_DN10451_c1_g1_i9.p1	ubiquitin carboxyl-terminal hydrolase MINDY-3-like [Populus alba x Populus x berolinensis]	257	1.20931E-163	91.79
TRINITY_DN10451_c1_g1_i9.p2	---NA---	119
TRINITY_DN10456_c0_g1_i1.p1	ADP-ribosylation factor-like protein 5 [Coffea arabica]	183	9.26499E-129	98.11
TRINITY_DN10456_c1_g1_i1.p1	Peptidyl-prolyl cis-trans isomerase CYP65 [Capsicum annuum]	409	0	89.18
TRINITY_DN10456_c1_g1_i1.p2	peptidyl-prolyl cis-trans isomerase CYP65 isoform X1 [Arachis hypogaea]	144	2.16867E-84	94.74
TRINITY_DN10456_c1_g1_i3.p1	Peptidyl-prolyl cis-trans isomerase CYP65 [Capsicum annuum]	597	0	91.27
TRINITY_DN10456_c1_g2_i1.p1	Prostaglandin E synthase 2 [Camellia lanceoleosa]	208	3.53095E-116	80.32
TRINITY_DN10456_c1_g2_i1.p2	---NA---	111
TRINITY_DN10456_c1_g2_i3.p1	Prostaglandin E synthase 2 [Camellia lanceoleosa]	287	3.31372E-98	75.49
TRINITY_DN10456_c1_g2_i3.p2	---NA---	111
TRINITY_DN1046_c0_g1_i2.p1	Aminotran 1 2 domain-containing protein [Citrus sinensis]	382	0	87.68
TRINITY_DN1046_c0_g1_i3.p1	Aminotran 1 2 domain-containing protein [Citrus sinensis]	217	1.339E-115	86.34
TRINITY_DN1046_c0_g1_i3.p2	probable aminotransferase TAT2 isoform X2 [Actinidia eriantha]	185	1.12323E-112	91.68
TRINITY_DN1046_c0_g1_i6.p1	Tyrosine aminotransferase [Actinidia chinensis var. chinensis]	418	0	87.82
TRINITY_DN10461_c0_g1_i2.p1	Auxin-responsive protein [Quillaja saponaria]	138	8.64971E-67	84.9
TRINITY_DN10461_c0_g1_i2.p2	---NA---	131
TRINITY_DN10467_c0_g1_i17.p1	Indole-3-glycerol phosphate synthase [Actinidia chinensis var. chinensis]	397	0	88.04
TRINITY_DN10467_c0_g1_i25.p1	Indole-3-glycerol phosphate synthase [Actinidia chinensis var. chinensis]	397	0	88.04
TRINITY_DN10467_c0_g1_i46.p1	retrotransposon protein [Cucumis melo var. makuwa]	343	5.21049E-98	63.19
TRINITY_DN10467_c0_g1_i46.p2	indole-3-glycerol phosphate synthase, chloroplastic-like [Actinidia eriantha]	258	8.54524E-164	94.37
TRINITY_DN10467_c0_g1_i46.p3	---NA---	105
TRINITY_DN10467_c0_g1_i55.p1	indole-3-glycerol phosphate synthase, chloroplastic-like [Actinidia eriantha]	311	1.33727E-165	84.39
TRINITY_DN10467_c0_g1_i9.p1	Indole-3-glycerol phosphate synthase [Actinidia chinensis var. chinensis]	322	0	86.56
TRINITY_DN10470_c0_g1_i1.p1	hypothetical protein CFP56_67327 [Quercus suber]	204	3.08415E-20	53.81
TRINITY_DN10470_c0_g1_i1.p2	---NA---	115
TRINITY_DN10475_c1_g1_i4.p1	galactinol synthase 2-like [Tripterygium wilfordii]	129	5.70614E-69	85.04
TRINITY_DN10475_c1_g1_i8.p1	galactinol synthase 2-like [Tripterygium wilfordii]	129	5.70614E-69	85.04
TRINITY_DN1048_c0_g1_i25.p1	putative small GTPase, EF-hand domain, EF-hand domain pair, EF hand associated, type-1, MIRO [Helianthus annuus]	648	0	92.22
TRINITY_DN10482_c0_g1_i2.p1	Receptor-like serine/threonine-protein kinase [Actinidia chinensis var. chinensis]	861	0	78.13
TRINITY_DN10482_c0_g1_i5.p1	receptor-like serine/threonine-protein kinase ale2 [Quercus suber]	426	0	88.98
TRINITY_DN10484_c0_g1_i1.p1	L-galactono-1,4-lactone dehydrogenase, mitochondrial [Rhododendron vialii]	622	0	88.4
TRINITY_DN10484_c0_g1_i1.p2	hypothetical protein GOBAR_DD14919 [Gossypium barbadense]	153	5.53421E-25	67.74
TRINITY_DN10484_c0_g1_i1.p3	---NA---	131
TRINITY_DN1049_c0_g1_i2.p1	WD repeat-containing protein WDS homolog [Actinidia eriantha]	257	1.7995E-136	85.14
TRINITY_DN1049_c0_g1_i2.p2	WD repeat-containing protein WDS homolog isoform X1 [Juglans regia]	243	1.64954E-151	91.22
TRINITY_DN1049_c0_g1_i3.p1	WD repeat-containing protein WDS homolog [Camellia sinensis]	479	0	88.31
TRINITY_DN1049_c0_g1_i4.p1	WD repeat-containing protein WDS homolog isoform X1 [Juglans regia]	243	1.64954E-151	91.22
TRINITY_DN1049_c0_g1_i4.p2	WD repeat-containing protein WDS homolog [Actinidia eriantha]	152	5.24057E-80	85.51
TRINITY_DN1049_c0_g1_i6.p1	WD repeat-containing protein WDS homolog [Actinidia eriantha]	257	1.7995E-136	85.14
TRINITY_DN1049_c0_g1_i6.p2	WD repeat-containing protein 26 [Cucumis melo var. makuwa]	197	7.43781E-114	93.33
TRINITY_DN10494_c0_g1_i3.p1	E3 ubiquitin-protein ligase UPL1-like [Camellia sinensis]	3756	0	85.97
TRINITY_DN10494_c0_g1_i3.p2	tryptophan synthase beta chain 2 [Striga asiatica]	152	1.89437E-41	67.38
TRINITY_DN10494_c0_g1_i3.p3	---NA---	123
TRINITY_DN10494_c0_g1_i3.p4	---NA---	118
TRINITY_DN10494_c0_g1_i3.p5	---NA---	103
TRINITY_DN10494_c0_g1_i5.p1	E3 ubiquitin-protein ligase UPL1-like [Camellia sinensis]	1148	0	89.36
TRINITY_DN10494_c0_g1_i5.p2	eukaryotic translation initiation factor 4G-like isoform X1 [Rhododendron vialii]	173	9.18722E-66	75.03
TRINITY_DN10494_c0_g1_i5.p3	eukaryotic translation initiation factor 4G-like [Actinidia eriantha]	151	3.25849E-21	73.67
TRINITY_DN105_c0_g2_i1.p1	Zinc finger protein [Actinidia chinensis var. chinensis]	235	4.2896E-102	72.99
TRINITY_DN1050_c0_g1_i4.p1	probable LRR receptor-like serine/threonine-protein kinase RFK1 isoform X1 [Camellia sinensis]	903	0	83.43
TRINITY_DN1050_c0_g1_i4.p2	---NA---	100
TRINITY_DN1050_c0_g1_i6.p1	putative LRR receptor-like serine/threonine-protein kinase RFK1 [Camellia lanceoleosa]	1061	0	83.55
TRINITY_DN1050_c0_g1_i6.p2	---NA---	100
TRINITY_DN1051_c0_g1_i1.p1	ADP-glucose phosphorylase [Vitis vinifera]	367	0	82.24
TRINITY_DN1051_c0_g1_i1.p2	---NA---	102
TRINITY_DN1051_c0_g1_i2.p1	ADP-glucose phosphorylase [Vitis vinifera]	371	0	81.25
TRINITY_DN1051_c0_g1_i2.p2	---NA---	106
TRINITY_DN1051_c0_g1_i3.p1	ADP-glucose phosphorylase [Vitis vinifera]	370	0	81.79
TRINITY_DN1051_c0_g1_i3.p2	---NA---	104
TRINITY_DN1051_c0_g1_i4.p1	ADP-glucose phosphorylase [Vitis vinifera]	274	5.11263E-150	84.84
TRINITY_DN1051_c0_g1_i8.p1	ADP-glucose phosphorylase [Vitis vinifera]	370	0	81.79
TRINITY_DN1051_c0_g1_i8.p2	---NA---	104
TRINITY_DN1051_c0_g1_i9.p1	ADP-glucose phosphorylase [Vitis vinifera]	367	0	82.21
TRINITY_DN1051_c0_g1_i9.p2	---NA---	102
TRINITY_DN10512_c0_g1_i2.p1	uncharacterized protein LOC125869068 isoform X2 [Solanum stenotomum]	313	0	95.11
TRINITY_DN10512_c0_g1_i2.p2	embryo defective [Salix suchowensis]	101	3.18948E-41	94.13
TRINITY_DN10512_c0_g1_i4.p1	PREDICTED: uncharacterized protein LOC109208016 [Nicotiana attenuata]	448	0	94.47
TRINITY_DN10517_c0_g1_i1.p1	Signal recognition particle family protein [Salix suchowensis]	124	7.67412E-28	72.93
TRINITY_DN10517_c0_g1_i1.p2	uncharacterized protein At3g17950-like [Cucurbita maxima]	104	3.7636E-42	76.45
TRINITY_DN10517_c1_g1_i1.p1	Zinc finger protein ZAT2 [Camellia lanceoleosa]	164	9.14564E-28	58.67
TRINITY_DN1052_c0_g1_i2.p1	protease Do-like 2, chloroplastic isoform X2 [Actinidia eriantha]	236	2.231E-102	77.11
TRINITY_DN1052_c0_g1_i4.p1	protease Do-like 2, chloroplastic isoform X1 [Actinidia eriantha]	200	3.04154E-102	77.11
TRINITY_DN1052_c0_g1_i4.p2	---NA---	107
TRINITY_DN1052_c0_g1_i5.p1	protease Do-like 2, chloroplastic isoform X2 [Actinidia eriantha]	207	1.0744E-103	77.32
TRINITY_DN1052_c0_g1_i5.p2	protease Do-like 2, chloroplastic isoform X6 [Cynara cardunculus var. scolymus]	107	9.31756E-56	88.83
TRINITY_DN1052_c0_g1_i7.p1	protease Do-like 2, chloroplastic [Camellia sinensis]	628	0	87.43
TRINITY_DN1052_c0_g1_i8.p1	protease Do-like 2, chloroplastic isoform X2 [Actinidia eriantha]	173	4.51661E-72	70.27
TRINITY_DN1052_c0_g2_i1.p1	E3 ubiquitin-protein ligase SINAT5-like [Coffea arabica]	272	0	98.37
TRINITY_DN1052_c0_g2_i2.p1	protein with RING/U-box and TRAF-like domain [Actinidia rufa]	316	0	93.05
TRINITY_DN1052_c0_g2_i4.p1	E3 ubiquitin-protein ligase SINAT5 [Arachis hypogaea]	322	0	94.34
TRINITY_DN10521_c0_g1_i1.p1	Zinc finger protein CO3 [Camellia lanceoleosa]	235	1.38865E-67	59.76
TRINITY_DN10521_c0_g1_i1.p2	---NA---	111
TRINITY_DN10521_c0_g1_i13.p1	Zinc finger protein [Actinidia chinensis var. chinensis]	289	3.37434E-118	67.23
TRINITY_DN10521_c0_g1_i14.p1	uncharacterized protein LOC115961002 isoform X3 [Quercus lobata]	229	7.42491E-73	60.04
TRINITY_DN10521_c0_g1_i2.p1	Zinc finger protein CO3 [Camellia lanceoleosa]	235	1.38865E-67	59.76
TRINITY_DN10521_c0_g1_i2.p2	---NA---	111
TRINITY_DN10521_c0_g1_i4.p1	Zinc finger protein [Actinidia chinensis var. chinensis]	281	4.66359E-162	86.06
TRINITY_DN10521_c0_g1_i7.p1	Zinc finger protein [Actinidia chinensis var. chinensis]	281	4.66359E-162	86.06
TRINITY_DN10521_c0_g1_i8.p1	Zinc finger protein CO3 [Camellia lanceoleosa]	235	1.38865E-67	59.76
TRINITY_DN10521_c0_g1_i8.p2	---NA---	111
TRINITY_DN10522_c0_g1_i3.p1	diacylglycerol kinase 2 [Actinidia rufa]	713	0	87.41
TRINITY_DN10522_c0_g1_i3.p2	hypothetical protein HanXRQr2_Chr05g0231751 [Helianthus annuus]	138	2.77983E-26	68.97
TRINITY_DN10522_c0_g1_i3.p3	---NA---	109
TRINITY_DN10522_c0_g1_i5.p1	diacylglycerol kinase 2 [Vitis vinifera]	373	0	82.21
TRINITY_DN10522_c0_g1_i5.p2	---NA---	109
TRINITY_DN10525_c1_g2_i1.p1	putative disease resistance protein At3g14460 [Gossypium arboreum]	360	3.76885E-75	58.49
TRINITY_DN10525_c1_g2_i1.p2	---NA---	129
TRINITY_DN1053_c0_g1_i48.p1	ubiquitin-like modifier-activating enzyme 5 [Actinidia eriantha]	158	9.2402E-35	87.77
TRINITY_DN1053_c0_g1_i58.p1	ubiquitin-like modifier-activating enzyme 5 [Actinidia eriantha]	222	6.01832E-142	94.23
TRINITY_DN1053_c0_g1_i58.p2	putative sulfur carrier protein ThiS adenylyltransferase [Helianthus annuus]	155	1.33486E-78	85.19
TRINITY_DN1053_c0_g1_i59.p1	ubiquitin-like modifier-activating enzyme 5 [Actinidia eriantha]	174	2.13336E-34	87.77
TRINITY_DN1053_c0_g1_i69.p1	ubiquitin-like modifier-activating enzyme 5 [Actinidia eriantha]	427	0	91.25
TRINITY_DN1053_c0_g1_i80.p1	Alanine--tRNA ligase [Actinidia chinensis var. chinensis]	177	2.5381E-54	76.89
TRINITY_DN1053_c0_g1_i9.p1	Alanine--tRNA ligase [Actinidia chinensis var. chinensis]	177	2.5381E-54	76.89
TRINITY_DN1053_c0_g2_i4.p1	delta(14)-sterol reductase isoform X1 [Camellia sinensis]	230	5.17766E-155	95.96
TRINITY_DN1053_c0_g2_i4.p2	---NA---	105
TRINITY_DN1053_c0_g2_i5.p1	delta(14)-sterol reductase isoform X1 [Camellia sinensis]	230	5.17766E-155	95.96
TRINITY_DN1053_c0_g2_i5.p2	---NA---	105
TRINITY_DN1053_c0_g3_i1.p1	WD repeat-containing protein 3-like [Mangifera indica]	955	0	90.31
TRINITY_DN1053_c0_g3_i1.p2	---NA---	135
TRINITY_DN1053_c0_g3_i1.p3	hypothetical protein Vadar_028214 [Vaccinium darrowii]	111	3.25184E-15	70
TRINITY_DN10543_c3_g1_i1.p1	zinc finger protein SHOOT GRAVITROPISM 5-like [Coffea arabica]	194	6.42696E-75	79.82
TRINITY_DN10543_c3_g1_i1.p2	---NA---	112
TRINITY_DN10543_c3_g1_i1.p3	---NA---	103
TRINITY_DN10546_c0_g1_i10.p1	Futsch light chain LC(f) like [Actinidia chinensis var. chinensis]	937	0	61.9
TRINITY_DN10546_c0_g1_i10.p2	chloroplastic group IIB intron splicing facilitator CRS2, chloroplastic isoform X2 [Malania oleifera]	238	5.3891E-96	85.59
TRINITY_DN10546_c0_g1_i4.p1	Futsch light chain LC(f) like [Actinidia chinensis var. chinensis]	937	0	61.9
TRINITY_DN10546_c0_g1_i4.p2	chloroplastic group IIB intron splicing facilitator CRS2, chloroplastic isoform X2 [Malania oleifera]	287	1.52765E-152	90
TRINITY_DN10546_c0_g3_i1.p1	RNA-binding protein 2 [Camellia lanceoleosa]	149	2.31409E-55	66.75
TRINITY_DN10546_c0_g3_i2.p1	RNA-binding protein 2 [Camellia lanceoleosa]	216	5.98969E-116	74.33
TRINITY_DN10547_c0_g1_i2.p1	---NA---	100
TRINITY_DN10548_c0_g1_i1.p1	ribosome-binding ATPase YchF [Populus alba x Populus x berolinensis]	423	0	92.62
TRINITY_DN10548_c0_g1_i3.p1	ribosome-binding ATPase YchF [Populus alba x Populus x berolinensis]	423	0	92.62
TRINITY_DN1055_c0_g1_i1.p1	LAG1 longevity assurance like [Actinidia chinensis var. chinensis]	287	6.18105E-179	89.01
TRINITY_DN10551_c0_g1_i1.p1	S-adenosylmethionine decarboxylase proenzyme-like [Nicotiana tabacum]	376	0	80.98
TRINITY_DN10554_c0_g1_i3.p1	Squamous cell carcinoma antigen recognized by T-cells 3 [Camellia lanceoleosa]	531	0	79.51
TRINITY_DN10554_c0_g1_i3.p2	Squamous cell carcinoma antigen recognized by T-cells 3 like [Actinidia chinensis var. chinensis]	270	1.14025E-96	81.35
TRINITY_DN10554_c0_g1_i4.p1	Squamous cell carcinoma antigen recognized by T-cells 3 like [Actinidia chinensis var. chinensis]	262	3.12354E-97	81.54
TRINITY_DN10554_c0_g1_i7.p1	Squamous cell carcinoma antigen recognized by T-cells 3 [Camellia lanceoleosa]	886	0	80.56
TRINITY_DN10554_c0_g1_i9.p1	Squamous cell carcinoma antigen recognized by T-cells 3 [Camellia lanceoleosa]	867	0	80.38
TRINITY_DN10562_c0_g1_i1.p1	Transcription factor bHLH123 [Vitis vinifera]	361	1.29823E-119	63.5
TRINITY_DN1057_c0_g1_i1.p1	Syntaxin-61 like [Actinidia chinensis var. chinensis]	341	4.00282E-160	69.07
TRINITY_DN1057_c0_g1_i3.p1	Syntaxin-61 like [Actinidia chinensis var. chinensis]	331	9.44273E-139	69.49
TRINITY_DN1057_c0_g1_i4.p1	Syntaxin-61 like [Actinidia chinensis var. chinensis]	340	1.55318E-160	69.7
TRINITY_DN1057_c0_g1_i6.p1	Syntaxin-61 like [Actinidia chinensis var. chinensis]	340	1.55318E-160	69.7
TRINITY_DN1057_c0_g1_i7.p1	Syntaxin-61 like [Actinidia chinensis var. chinensis]	327	7.06993E-148	68.4
TRINITY_DN1057_c0_g1_i7.p2	---NA---	99
TRINITY_DN1057_c0_g2_i1.p1	SNARE associated Golgi protein family [Quillaja saponaria]	306	1.87909E-175	90.15
TRINITY_DN1057_c0_g5_i1.p1	NAC domain-containing protein 100 [Diospyros lotus]	354	0	82.42
TRINITY_DN1057_c0_g5_i2.p1	NAC domain-containing protein 100 [Telopea speciosissima]	176	2.44026E-74	71.61
TRINITY_DN1057_c0_g5_i2.p2	NAC domain-containing protein 100 [Diospyros lotus]	156	5.4232E-101	93.87
TRINITY_DN1057_c0_g5_i3.p1	NAC domain-containing protein 100 [Vitis vinifera]	288	1.73544E-163	80.57
TRINITY_DN1057_c1_g1_i3.p1	cold-regulated 413 plasma membrane protein 2-like [Carya illinoinensis]	202	5.61561E-124	93.1
TRINITY_DN1057_c1_g1_i4.p1	cold-regulated 413 plasma membrane protein 2-like [Actinidia eriantha]	115	4.95125E-51	92.97
TRINITY_DN10571_c0_g3_i1.p1	RPII140-upstream protein [Actinidia chinensis var. chinensis]	204	3.12643E-123	89.19
TRINITY_DN10574_c0_g1_i1.p1	---NA---	102
TRINITY_DN1058_c2_g1_i1.p1	PREDICTED: uncharacterized protein LOC104593421 [Nelumbo nucifera]	218	8.82511E-97	76.05
TRINITY_DN10580_c0_g2_i2.p1	Calmodulin-binding protein 25 [Vitis vinifera]	246	4.50712E-70	62.05
TRINITY_DN10580_c0_g2_i5.p1	26S proteasome, regulatory subunit Rpn7 [Prunus dulcis]	430	0	95.8
TRINITY_DN10580_c1_g1_i1.p1	DDRGK domain-containing protein 1 [Rhodamnia argentea]	282	3.73071E-154	86.07
TRINITY_DN10580_c1_g1_i3.p1	DDRGK domain-containing protein 1 [Rhodamnia argentea]	282	3.73071E-154	86.07
TRINITY_DN10588_c0_g1_i1.p1	Nodulation protein like [Actinidia chinensis var. chinensis]	204	8.48901E-118	92.59
TRINITY_DN10588_c0_g1_i4.p1	Nodulation protein like [Actinidia chinensis var. chinensis]	308	2.54117E-174	88.66
TRINITY_DN10594_c0_g1_i1.p1	Triphosphate tunel metalloenzyme 3 [Capsicum annuum]	270	6.52206E-121	85.46
TRINITY_DN106_c0_g1_i10.p1	acyl-CoA N-acyltransferases (NAT) superfamily protein [Actinidia rufa]	163	1.05687E-108	94.7
TRINITY_DN106_c0_g1_i12.p1	inositol monophosphatase 3-like [Actinidia eriantha]	300	0	95.1
TRINITY_DN106_c0_g1_i12.p2	---NA---	147
TRINITY_DN106_c0_g1_i15.p1	inositol monophosphatase 3-like [Populus alba]	187	1.24879E-120	93.07
TRINITY_DN106_c0_g1_i15.p2	---NA---	125
TRINITY_DN106_c0_g1_i19.p1	inositol monophosphatase 3-like [Actinidia eriantha]	270	0	94.33
TRINITY_DN106_c0_g1_i19.p2	---NA---	125
TRINITY_DN106_c0_g1_i23.p1	cytochrome b561 and DOMON domain-containing At5g47530-like [Olea europaea subsp. europaea]	400	0	84.54
TRINITY_DN106_c0_g1_i23.p2	inositol monophosphatase 3-like [Actinidia eriantha]	270	0	94.33
TRINITY_DN106_c0_g1_i23.p3	inositol monophosphatase 3-like [Populus alba]	227	6.8011E-148	93.88
TRINITY_DN106_c0_g1_i23.p4	---NA---	125
TRINITY_DN106_c0_g1_i23.p5	---NA---	125
TRINITY_DN106_c0_g1_i34.p1	inositol-phosphate phosphatase [Citrus sinensis]	258	3.08701E-150	94.67
TRINITY_DN106_c0_g1_i34.p2	---NA---	185
TRINITY_DN106_c0_g1_i36.p1	N-alpha-acetyltransferase 50 [Tripterygium wilfordii]	127	1.17657E-76	94.82
TRINITY_DN106_c0_g1_i39.p1	acyl-CoA N-acyltransferases (NAT) superfamily protein [Actinidia rufa]	163	1.05687E-108	94.7
TRINITY_DN106_c0_g3_i3.p1	Inositol-phosphate phosphatase [Citrus sinensis]	224	1.78669E-121	91.31
TRINITY_DN106_c0_g4_i1.p1	auxin-responsive family protein [Actinidia rufa]	109	7.77389E-37	91.69
TRINITY_DN106_c0_g6_i1.p1	aldehyde dehydrogenase family 7 member B4 [Cucumis sativus]	522	0	95.26
TRINITY_DN106_c0_g6_i1.p2	---NA---	103
TRINITY_DN106_c1_g1_i1.p1	ATP synthase subunit beta, mitochondrial [Telopea speciosissima]	369	0	91.07
TRINITY_DN106_c1_g1_i1.p2	Os01g0685850 [Oryza sativa Japonica Group]	167	7.00609E-34	71.16
TRINITY_DN106_c1_g1_i2.p1	ATP synthase subunit beta mitochondrial [Phtheirospermum japonicum]	258	0	99.44
TRINITY_DN106_c1_g1_i2.p2	ATP synthase subunit beta, mitochondrial [Telopea speciosissima]	183	1.70021E-69	83.65
TRINITY_DN106_c1_g1_i2.p3	ATPB protein [Quillaja saponaria]	151	1.15043E-26	68.86
TRINITY_DN106_c1_g1_i3.p1	ATP synthase subunit beta, mitochondrial [Telopea speciosissima]	556	0	94.21
TRINITY_DN106_c1_g1_i3.p2	Os01g0685850 [Oryza sativa Japonica Group]	167	7.00609E-34	71.16
TRINITY_DN106_c2_g1_i1.p1	putative lipase ROG1 [Pistacia vera]	207	1.01828E-122	86.63
TRINITY_DN106_c2_g1_i1.p2	Lipase [Actinidia chinensis var. chinensis]	158	9.31371E-56	74.57
TRINITY_DN106_c2_g1_i1.p3	---NA---	131
TRINITY_DN106_c2_g1_i1.p4	---NA---	125
TRINITY_DN106_c2_g1_i2.p1	Lipase [Actinidia chinensis var. chinensis]	362	0	77.43
TRINITY_DN106_c2_g1_i2.p2	---NA---	125
TRINITY_DN106_c2_g1_i5.p1	putative lipase ROG1 [Pistacia vera]	198	1.1714E-105	84.32
TRINITY_DN106_c2_g1_i5.p2	Lipase [Actinidia chinensis var. chinensis]	158	9.31371E-56	74.57
TRINITY_DN106_c2_g1_i5.p3	---NA---	131
TRINITY_DN106_c2_g1_i5.p4	---NA---	125
TRINITY_DN106_c2_g1_i7.p1	putative lipase YOR059C [Vitis vinifera]	185	2.78001E-83	81.17
TRINITY_DN106_c2_g1_i7.p2	Lipase [Actinidia chinensis var. chinensis]	158	9.31371E-56	74.57
TRINITY_DN106_c2_g1_i7.p3	---NA---	131
TRINITY_DN106_c2_g1_i7.p4	---NA---	125
TRINITY_DN106_c4_g1_i1.p1	bZIP transcription factor 16 [Citrus sinensis]	398	0	84.82
TRINITY_DN106_c4_g1_i1.p2	---NA---	128
TRINITY_DN106_c4_g1_i2.p1	bZIP transcription factor 16 [Citrus sinensis]	407	0	85.97
TRINITY_DN106_c4_g1_i2.p2	---NA---	128
TRINITY_DN106_c5_g1_i3.p1	Lecithin-cholesterol acyltransferase-like 4 [Vitis vinifera]	528	0	89.15
TRINITY_DN106_c5_g1_i5.p1	Lecithin-cholesterol acyltransferase-like 4 [Vitis vinifera]	528	0	89.15
TRINITY_DN106_c5_g1_i6.p1	lecithin-cholesterol acyltransferase-like 4 [Quercus suber]	406	0	87.8
TRINITY_DN106_c5_g1_i6.p2	Lecithin-cholesterol acyltransferase-like 4 [Vitis vinifera]	137	2.37156E-62	94.89
TRINITY_DN106_c5_g1_i7.p1	lecithin-cholesterol acyltransferase-like 4 [Quercus suber]	362	0	86.73
TRINITY_DN106_c6_g1_i1.p1	PsbP domain-containing protein 4, chloroplastic [Vitis vinifera]	130	2.05896E-70	79.63
TRINITY_DN106_c6_g1_i2.p1	psbP domain-containing protein 4, chloroplastic isoform X1 [Vitis vinifera]	121	4.22067E-52	75.82
TRINITY_DN1060_c0_g1_i1.p1	60S ribosomal protein L27-3 [Vitis vinifera]	155	1.49615E-89	97.08
TRINITY_DN1060_c0_g1_i2.p1	60S ribosomal protein L27-3 [Vitis vinifera]	135	1.89494E-90	98.3
TRINITY_DN1060_c0_g1_i3.p1	60S ribosomal protein L27-3 [Vitis vinifera]	135	1.89494E-90	98.3
TRINITY_DN1060_c0_g1_i5.p1	60S ribosomal protein L27-3 [Vitis vinifera]	155	1.49615E-89	97.08
TRINITY_DN1060_c1_g1_i11.p1	zinc finger CCCH domain-containing protein 18 [Citrus sinensis]	186	6.91038E-81	77.97
TRINITY_DN1060_c1_g1_i13.p1	zinc finger CCCH domain-containing protein 18-like isoform X1 [Ziziphus jujuba var. spinosa]	538	0	66.3
TRINITY_DN1060_c1_g1_i14.p1	zinc finger CCCH domain-containing protein 18-like isoform X1 [Manihot esculenta]	338	7.89835E-116	70.52
TRINITY_DN1060_c1_g1_i15.p1	zinc finger CCCH domain-containing protein 18 [Citrus sinensis]	123	4.18912E-42	75.41
TRINITY_DN1060_c1_g1_i16.p1	zinc finger CCCH domain-containing protein 18 [Citrus sinensis]	479	0	78.48
TRINITY_DN1060_c1_g1_i17.p1	zinc finger CCCH domain-containing protein 18-like [Citrus sinensis]	594	0	76.2
TRINITY_DN1060_c1_g1_i20.p1	Zinc finger CCCH domain-containing protein 18 [Camellia lanceoleosa]	392	2.3868E-157	74.02
TRINITY_DN1060_c1_g1_i20.p2	zinc finger CCCH domain-containing protein 18 [Citrus sinensis]	186	6.91038E-81	77.97
TRINITY_DN1060_c1_g1_i21.p1	zinc finger CCCH domain-containing protein 18 [Citrus sinensis]	116	8.32323E-41	77.15
TRINITY_DN1060_c1_g2_i5.p1	zinc finger CCCH domain-containing protein 18 [Melia azedarach]	573	0	84.05
TRINITY_DN1060_c1_g2_i6.p1	zinc finger CCCH domain-containing protein 18 isoform X1 [Juglans microcarpa x Juglans regia]	474	0	83.16
TRINITY_DN1060_c3_g1_i1.p1	ATP-dependent Clp protease proteolytic subunit 2, mitochondrial-like [Actinidia eriantha]	298	9.25843E-151	90.74
TRINITY_DN1060_c3_g1_i1.p2	---NA---	122
TRINITY_DN1061_c0_g2_i1.p1	---NA---	204
TRINITY_DN1061_c0_g2_i1.p2	Protein Iojap like [Actinidia chinensis var. chinensis]	165	5.54866E-38	63.82
TRINITY_DN1061_c0_g2_i2.p1	---NA---	198
TRINITY_DN1061_c0_g2_i2.p2	Protein Iojap like [Actinidia chinensis var. chinensis]	165	5.54866E-38	63.82
TRINITY_DN10615_c0_g1_i2.p1	---NA---	99
TRINITY_DN10616_c1_g1_i1.p1	Auxin-responsive protein [Actinidia chinensis var. chinensis]	118	3.58081E-47	75.93
TRINITY_DN1062_c0_g1_i4.p1	Beta carbonic anhydrase 1 [Citrus sinensis]	370	0	86.46
TRINITY_DN10625_c0_g1_i1.p1	Coilin [Camellia lanceoleosa]	611	0	69.35
TRINITY_DN10625_c0_g1_i1.p2	---NA---	131
TRINITY_DN10625_c0_g1_i1.p3	---NA---	103
TRINITY_DN10625_c0_g1_i13.p1	Coilin like [Actinidia chinensis var. chinensis]	453	0	68.9
TRINITY_DN10625_c0_g1_i13.p2	---NA---	131
TRINITY_DN10625_c0_g1_i15.p1	Coilin like [Actinidia chinensis var. chinensis]	362	7.80744E-137	68.85
TRINITY_DN10625_c0_g1_i15.p2	Coilin like [Actinidia chinensis var. chinensis]	217	6.49651E-86	75.41
TRINITY_DN10625_c0_g1_i15.p3	---NA---	131
TRINITY_DN10625_c0_g1_i15.p4	---NA---	103
TRINITY_DN10625_c0_g1_i5.p1	Coilin like [Actinidia chinensis var. chinensis]	662	0	62.32
TRINITY_DN10625_c0_g1_i5.p2	---NA---	110
TRINITY_DN10626_c0_g1_i2.p1	NAC domain-containing protein [Heracleum sosnowskyi]	146	4.08773E-95	95.55
TRINITY_DN1063_c0_g1_i22.p1	dihydropyrimidinase-like isoform X1 [Actinidia eriantha]	536	0	91.37
TRINITY_DN1063_c0_g1_i38.p1	dihydropyrimidinase-like isoform X1 [Actinidia eriantha]	356	0	89.46
TRINITY_DN1063_c0_g1_i38.p2	dihydropyrimidinase-like [Juglans microcarpa x Juglans regia]	200	3.04025E-128	93.41
TRINITY_DN1063_c0_g1_i44.p1	dihydropyrimidinase-like isoform X1 [Actinidia eriantha]	536	0	91.37
TRINITY_DN1063_c0_g1_i9.p1	dihydropyrimidinase-like isoform X1 [Actinidia eriantha]	536	0	91.37
TRINITY_DN10649_c1_g1_i1.p1	---NA---	134
TRINITY_DN10651_c0_g1_i1.p1	probable receptor-like serine/threonine-protein kinase At5g57670 isoform X1 [Camellia sinensis]	427	0	86.47
TRINITY_DN10651_c0_g1_i2.p1	probable receptor-like serine/threonine-protein kinase At5g57670 isoform X1 [Camellia sinensis]	420	0	88.04
TRINITY_DN10657_c0_g1_i1.p1	GABA transporter 2 [Pyrus ussuriensis x Pyrus communis]	123	2.12283E-78	93.53
TRINITY_DN10659_c0_g1_i1.p1	UPF0496 protein At4g34320-like [Coffea arabica]	295	7.00891E-172	93.02
TRINITY_DN1067_c0_g1_i13.p1	putative phospholipid-transporting ATPase 4 [Camellia lanceoleosa]	802	0	89.33
TRINITY_DN1067_c0_g1_i13.p2	Phospholipid-transporting ATPase [Actinidia chinensis var. chinensis]	201	1.33183E-117	90.61
TRINITY_DN1067_c0_g1_i13.p3	putative heterogeneous nuclear ribonucleoprotein 1-like [Capsicum annuum]	110	2.49645E-11	59.04
TRINITY_DN1067_c0_g1_i13.p4	Eukaryotic initiation factor 4A-8 [Hibiscus syriacus]	109	1.58177E-13	62.12
TRINITY_DN1067_c0_g1_i13.p5	putative P-type phospholipid transporter [Helianthus annuus]	108	3.20856E-62	98.06
TRINITY_DN1067_c0_g1_i3.p1	putative phospholipid-transporting ATPase 4 [Camellia lanceoleosa]	1230	0	91.13
TRINITY_DN1067_c0_g1_i3.p2	protein LIGHT-DEPENDENT SHORT HYPOCOTYLS 6-like [Coffea arabica]	206	9.85385E-109	85.15
TRINITY_DN1067_c0_g1_i3.p3	putative phospholipid-transporting ATPase 7 [Zea mays]	112	3.71093E-21	60.12
TRINITY_DN1067_c0_g1_i3.p4	putative heterogeneous nuclear ribonucleoprotein 1-like [Capsicum annuum]	110	2.49645E-11	59.04
TRINITY_DN1067_c0_g1_i3.p5	Eukaryotic initiation factor 4A-8 [Hibiscus syriacus]	109	1.58177E-13	62.12
TRINITY_DN1067_c0_g1_i5.p1	protein LIGHT-DEPENDENT SHORT HYPOCOTYLS 6-like [Coffea arabica]	206	9.85385E-109	85.15
TRINITY_DN1067_c0_g2_i1.p1	probable hexosyltransferase MUCI70 [Malania oleifera]	500	0	90.12
TRINITY_DN1067_c0_g2_i1.p2	---NA---	121
TRINITY_DN1067_c0_g2_i3.p1	probable hexosyltransferase MUCI70 [Malania oleifera]	500	0	90.12
TRINITY_DN1067_c0_g2_i3.p2	---NA---	121
TRINITY_DN1067_c0_g2_i5.p1	protein BUNDLE SHEATH DEFECTIVE 2, chloroplastic isoform X1 [Jatropha curcas]	154	2.67188E-61	74.54
TRINITY_DN1067_c1_g1_i2.p1	chromatin-remodeling complex subunit ies6 [Manihot esculenta]	124	3.69994E-82	95.36
TRINITY_DN1067_c1_g1_i6.p1	chromatin-remodeling complex subunit ies6 [Manihot esculenta]	124	3.69994E-82	95.36
TRINITY_DN1067_c2_g1_i3.p1	protein EARLY FLOWERING 3 isoform X1 [Diospyros lotus]	399	1.95437E-133	59.33
TRINITY_DN1067_c2_g1_i5.p1	protein EARLY FLOWERING 3 isoform X1 [Diospyros lotus]	715	0	59.73
TRINITY_DN1067_c3_g1_i2.p1	Altered inheritance of mitochondria protein [Actinidia chinensis var. chinensis]	433	0	84.56
TRINITY_DN1067_c3_g1_i2.p2	---NA---	133
TRINITY_DN1067_c3_g1_i2.p3	---NA---	103
TRINITY_DN10673_c0_g1_i2.p1	Ribosomal protein L2 [Macleaya cordata]	298	0	99.5
TRINITY_DN10673_c0_g1_i3.p1	Ribosomal protein L2 [Macleaya cordata]	261	0	99.58
TRINITY_DN1069_c0_g1_i1.p1	phosphoglycerate kinase, chloroplastic [Cucurbita moschata]	484	0	92.81
TRINITY_DN1069_c0_g1_i1.p2	unknown [Zea mays]	142	4.0288E-64	75.96
TRINITY_DN1069_c0_g1_i1.p3	Os01g0800250 [Oryza sativa Japonica Group]	128	4.60803E-28	68.36
TRINITY_DN1069_c0_g1_i1.p4	---NA---	117
TRINITY_DN1069_c0_g1_i2.p1	phosphoglycerate kinase, chloroplastic [Diospyros lotus]	369	0	91.11
TRINITY_DN1069_c0_g1_i2.p2	Os01g0800250 [Oryza sativa Japonica Group]	128	4.60803E-28	68.36
TRINITY_DN1069_c0_g1_i2.p3	---NA---	117
TRINITY_DN1069_c0_g1_i2.p4	hypothetical protein HanXRQr2_Chr05g0235131 [Helianthus annuus]	114	1.3388E-24	84.56
TRINITY_DN10695_c0_g1_i12.p1	glutathione transferase GST 23-like [Actinidia eriantha]	199	1.99058E-103	83.3
TRINITY_DN10695_c0_g1_i12.p2	glutathione transferase GST 23-like [Actinidia eriantha]	121	5.81024E-57	89.49
TRINITY_DN10695_c0_g1_i5.p1	glutathione transferase GST 23-like [Actinidia eriantha]	199	3.89193E-104	83.84
TRINITY_DN10695_c0_g1_i5.p2	glutathione transferase GST 23-like [Actinidia eriantha]	121	6.07347E-56	89.78
TRINITY_DN107_c0_g1_i1.p1	GATA transcription factor [Actinidia chinensis var. chinensis]	220	6.59052E-112	86.79
TRINITY_DN107_c0_g1_i1.p2	GATA transcription factor 24-like isoform X11 [Camellia sinensis]	134	3.206E-35	63.57
TRINITY_DN107_c0_g1_i14.p1	GATA transcription factor 24-like isoform X1 [Camellia sinensis]	317	3.64244E-171	85.54
TRINITY_DN107_c0_g1_i14.p2	---NA---	144
TRINITY_DN107_c0_g1_i23.p1	GATA transcription factor 24-like isoform X11 [Camellia sinensis]	257	4.18307E-94	73.8
TRINITY_DN107_c0_g1_i23.p2	---NA---	102
TRINITY_DN107_c0_g1_i6.p1	GATA transcription factor 24-like isoform X1 [Camellia sinensis]	349	1.10006E-163	78.22
TRINITY_DN1070_c0_g1_i2.p1	nudix hydrolase 18, mitochondrial-like [Camellia sinensis]	132	2.89211E-32	90.49
TRINITY_DN1070_c0_g1_i2.p2	nudix hydrolase 18 [Cucumis melo var. makuwa]	105	1.73169E-43	83.69
TRINITY_DN1070_c0_g1_i3.p1	nudix hydrolase 17, mitochondrial-like [Quercus suber]	248	6.77137E-92	84.92
TRINITY_DN1070_c0_g1_i5.p1	Nudix hydrolase 17, mitochondrial [Glycine soja]	159	3.80651E-46	89.29
TRINITY_DN1070_c0_g1_i5.p2	---NA---	120
TRINITY_DN10701_c0_g1_i3.p1	pre-rRNA-processing protein esf1 [Actinidia eriantha]	401	3.20927E-171	86.01
TRINITY_DN10701_c0_g1_i3.p2	---NA---	172
TRINITY_DN10701_c0_g1_i4.p1	pre-rRNA-processing protein esf1 [Actinidia eriantha]	814	0	76.23
TRINITY_DN10701_c0_g1_i4.p2	---NA---	119
TRINITY_DN10708_c0_g1_i10.p1	protein FAR-RED IMPAIRED RESPONSE 1 [Camellia sinensis]	737	0	88.51
TRINITY_DN10708_c0_g1_i10.p2	---NA---	126
TRINITY_DN10708_c0_g1_i25.p1	protein FAR-RED IMPAIRED RESPONSE 1 [Camellia sinensis]	821	0	88.65
TRINITY_DN10708_c0_g1_i25.p2	---NA---	126
TRINITY_DN10708_c0_g1_i4.p1	CCR4-NOT transcription complex subunit 3 isoform X1 [Vitis vinifera]	580	0	85.32
TRINITY_DN10708_c0_g1_i7.p1	CCR4-NOT transcription complex subunit 3 isoform X1 [Vitis vinifera]	897	0	87.02
TRINITY_DN10709_c0_g2_i1.p1	SH3 domain-containing 2-like [Olea europaea subsp. europaea]	115	8.50141E-63	89.57
TRINITY_DN10709_c0_g2_i1.p2	---NA---	105
TRINITY_DN10709_c0_g2_i11.p1	SH3 domain-containing protein 2 [Turnera subulata]	372	0	91.91
TRINITY_DN10709_c0_g2_i11.p2	---NA---	105
TRINITY_DN10709_c0_g2_i12.p1	SH3 domain-containing protein 2-like [Juglans microcarpa x Juglans regia]	368	0	93.31
TRINITY_DN10709_c0_g2_i12.p2	---NA---	100
TRINITY_DN10709_c0_g2_i2.p1	SH3 domain-containing protein 2-like isoform X2 [Rhododendron vialii]	280	8.42862E-162	94.27
TRINITY_DN10709_c0_g2_i9.p1	SH3 domain-containing protein 2-like [Gossypium arboreum]	274	9.24582E-163	94.16
TRINITY_DN10709_c0_g2_i9.p2	SH3 domain-containing 2-like [Olea europaea subsp. europaea]	115	8.50141E-63	89.57
TRINITY_DN10709_c0_g2_i9.p3	---NA---	105
TRINITY_DN10709_c1_g1_i1.p1	Pyrimidine 5-nucleotidase protein [Actinidia chinensis var. chinensis]	298	0	88.32
TRINITY_DN1071_c0_g1_i1.p1	cationic amino acid transporter 1 [Vitis vinifera]	655	0	88.32
TRINITY_DN1071_c0_g1_i14.p1	protein S40-1-like [Actinidia eriantha]	134	2.47002E-43	70.37
TRINITY_DN1071_c0_g1_i14.p2	---NA---	100
TRINITY_DN1071_c0_g1_i5.p1	cationic amino acid transporter 1 [Vitis vinifera]	603	0	88.53
TRINITY_DN1071_c0_g1_i9.p1	protein S40-1-like [Actinidia eriantha]	134	2.47002E-43	70.37
TRINITY_DN1071_c1_g1_i1.p1	---NA---	173
TRINITY_DN1071_c1_g1_i1.p2	amino acid transporter AVT6C-like [Olea europaea var. sylvestris]	170	9.5502E-56	81.96
TRINITY_DN1071_c1_g1_i1.p3	50S ribosomal protein L23 [Striga asiatica]	138	2.11765E-24	57.75
TRINITY_DN1071_c1_g2_i1.p1	Homeobox protein BEL1-like [Vitis vinifera]	181	2.02494E-67	68.39
TRINITY_DN1071_c1_g3_i1.p1	amino acid transporter AVT6C [Actinidia eriantha]	475	0	88.12
TRINITY_DN1071_c1_g3_i1.p2	50S ribosomal protein L23 [Striga asiatica]	138	2.11765E-24	57.75
TRINITY_DN1071_c1_g3_i2.p1	amino acid transporter AVT6C [Actinidia eriantha]	475	0	88.12
TRINITY_DN1071_c1_g3_i2.p2	50S ribosomal protein L23 [Striga asiatica]	138	2.11765E-24	57.75
TRINITY_DN1071_c1_g3_i2.p3	---NA---	105
TRINITY_DN1071_c2_g1_i2.p1	uncharacterized protein LOC114307387 [Camellia sinensis]	245	2.58384E-59	58.36
TRINITY_DN1071_c2_g1_i3.p1	protein MAIN-LIKE 1-like [Camellia sinensis]	740	0	64.75
TRINITY_DN1071_c3_g1_i3.p1	ras-related protein RHN1 isoform X1 [Jatropha curcas]	168	4.14351E-112	94.4
TRINITY_DN1071_c3_g1_i4.p1	ras-related protein RHN1-like isoform X1 [Vitis riparia]	123	2.36665E-77	91.01
TRINITY_DN1071_c3_g1_i5.p1	ras-related protein RHN1 isoform X1 [Jatropha curcas]	198	2.15234E-135	92.8
TRINITY_DN1071_c4_g2_i1.p1	WD repeat-containing protein 44-like [Camellia sinensis]	454	0	75.53
TRINITY_DN1071_c4_g2_i1.p2	---NA---	100
TRINITY_DN1071_c6_g1_i1.p1	inosine triphosphate pyrophosphatase [Trifolium pratense]	206	5.47458E-132	93.03
TRINITY_DN10711_c0_g1_i1.p1	myotubularin-related protein DDB_G0290005-like [Gossypium hirsutum]	349	7.43839E-129	73.49
TRINITY_DN10711_c0_g1_i1.p2	---NA---	143
TRINITY_DN10714_c0_g1_i1.p1	glutaredoxin domain-containing cysteine-rich protein CG12206-like [Coffea arabica]	131	2.54642E-44	77.38
TRINITY_DN10714_c0_g1_i2.p1	glutaredoxin domain-containing cysteine-rich protein CG12206-like [Coffea arabica]	135	1.85416E-44	77.52
TRINITY_DN10714_c1_g1_i1.p1	Proton pump-interactor like [Actinidia chinensis var. chinensis]	1317	0	61.85
TRINITY_DN10714_c1_g1_i1.p2	---NA---	100
TRINITY_DN1072_c0_g1_i13.p1	probable phosphoinositide phosphatase SAC9 [Vitis vinifera]	1614	0	86.23
TRINITY_DN1072_c0_g1_i13.p2	probable inactive ATP-dependent zinc metalloprotease FTSHI 4, chloroplastic isoform X1 [Quercus suber]	309	3.23702E-143	82.31
TRINITY_DN1072_c0_g1_i13.p3	---NA---	106
TRINITY_DN1072_c0_g1_i2.p1	probable phosphoinositide phosphatase SAC9 [Vitis vinifera]	1614	0	86.23
TRINITY_DN1072_c0_g1_i2.p2	probable inactive ATP-dependent zinc metalloprotease FTSHI 4, chloroplastic isoform X1 [Quercus suber]	311	8.55148E-143	82.06
TRINITY_DN1072_c0_g1_i2.p3	---NA---	106
TRINITY_DN10727_c0_g1_i2.p1	TPR repeat-containing thioredoxin TTL1-like isoform X1 [Actinidia eriantha]	637	0	82.09
TRINITY_DN10727_c0_g1_i2.p2	---NA---	135
TRINITY_DN10727_c0_g1_i3.p1	TPR repeat-containing thioredoxin TTL1-like isoform X1 [Actinidia eriantha]	637	0	82.09
TRINITY_DN10727_c0_g1_i3.p2	---NA---	135
TRINITY_DN1073_c0_g1_i1.p1	NAC domain containing protein 50-like [Actinidia eriantha]	193	4.50469E-99	83.63
TRINITY_DN1073_c0_g1_i1.p2	NAC domain containing protein 50-like [Rhododendron vialii]	160	3.94328E-102	91.69
TRINITY_DN1073_c0_g1_i2.p1	NAC domain containing protein 50-like [Rhododendron vialii]	398	0	85.15
TRINITY_DN10730_c0_g1_i5.p1	Pyruvate kinase 1, cytosolic [Camellia lanceoleosa]	527	0	95.43
TRINITY_DN10735_c0_g1_i5.p1	uncharacterized protein LOC114309518 isoform X1 [Camellia sinensis]	2451	0	72.99
TRINITY_DN10735_c0_g3_i1.p1	F-box/FBD/LRR-repeat protein [Camellia lanceoleosa]	514	5.40951E-144	63.67
TRINITY_DN1074_c0_g1_i2.p1	upstream activation factor subunit spp27-like isoform X2 [Actinidia eriantha]	329	2.51113E-170	85.71
TRINITY_DN1074_c0_g1_i3.p1	PREDICTED: uncharacterized protein LOC100243242 isoform X1 [Vitis vinifera]	318	1.25121E-12	52.4
TRINITY_DN1074_c0_g1_i3.p2	upstream activation factor subunit spp27-like isoform X11 [Malania oleifera]	156	4.32838E-54	78.48
TRINITY_DN1074_c0_g1_i4.p1	protein MAIN-LIKE 2-like [Rhododendron vialii]	700	8.68275E-111	51.06
TRINITY_DN1074_c0_g1_i4.p2	---NA---	112
TRINITY_DN1074_c0_g2_i1.p1	Uro-adherence factor A like [Actinidia chinensis var. chinensis]	1488	0	59.94
TRINITY_DN1074_c0_g2_i1.p2	---NA---	195
TRINITY_DN1074_c0_g2_i1.p3	---NA---	118
TRINITY_DN1074_c0_g2_i1.p4	---NA---	109
TRINITY_DN1074_c0_g3_i2.p1	upstream activation factor subunit spp27-like isoform X7 [Malania oleifera]	314	4.55363E-170	84.04
TRINITY_DN1074_c0_g3_i2.p2	---NA---	121
TRINITY_DN1074_c0_g3_i3.p1	upstream activation factor subunit spp27-like isoform X7 [Malania oleifera]	314	4.55363E-170	84.04
TRINITY_DN1074_c0_g3_i3.p2	---NA---	121
TRINITY_DN10741_c0_g1_i1.p1	hypothetical protein F0562_023422 [Nyssa sinensis]	135	1.13463E-11	70.59
TRINITY_DN10741_c0_g1_i1.p2	---NA---	131
TRINITY_DN10741_c0_g1_i2.p1	cyclic dof factor 1-like [Olea europaea subsp. europaea]	501	0	65.32
TRINITY_DN10741_c0_g1_i3.p1	cyclic dof factor 1-like [Olea europaea subsp. europaea]	404	7.0454E-180	69.92
TRINITY_DN10741_c0_g1_i4.p1	cyclic dof factor 1-like [Olea europaea var. sylvestris]	513	0	65.56
TRINITY_DN10741_c0_g2_i2.p1	cyclic dof factor 3 [Quercus suber]	440	0	75.1
TRINITY_DN10741_c0_g2_i2.p2	---NA---	100
TRINITY_DN10741_c0_g2_i2.p3	hypothetical protein TorRG33x02_105600 [Trema orientale]	99	2.76337E-24	65.56
TRINITY_DN10741_c0_g2_i4.p1	cyclic dof factor 3 [Quercus suber]	478	0	70.3
TRINITY_DN10741_c0_g2_i4.p2	---NA---	100
TRINITY_DN10741_c0_g2_i4.p3	hypothetical protein TorRG33x02_105600 [Trema orientale]	99	2.76337E-24	65.56
TRINITY_DN10747_c0_g1_i3.p1	FRIGIDA-like protein 3 [Quercus suber]	561	0	77.61
TRINITY_DN10747_c0_g1_i3.p2	---NA---	107
TRINITY_DN1075_c0_g1_i11.p1	putative E3 ubiquitin-protein ligase ARI1 [Camellia lanceoleosa]	155	1.91154E-65	80.43
TRINITY_DN1076_c0_g1_i2.p1	calcineurin B-like protein 2 [Coffea eugenioides]	226	2.40652E-158	97.72
TRINITY_DN1076_c0_g1_i2.p2	putative ribonuclease H-like domain-containing protein [Rosa chinensis]	117	1.27754E-31	72.66
TRINITY_DN1076_c3_g1_i1.p1	serine/threonine-protein phosphatase BSL3 [Ziziphus jujuba var. spinosa]	1006	0	94.23
TRINITY_DN1076_c3_g1_i1.p2	---NA---	118
TRINITY_DN1076_c3_g1_i1.p3	BRI1 suppressor 1 (BSU1)-like 2 [Actinidia rufa]	112	1.24754E-20	74.95
TRINITY_DN10765_c0_g1_i1.p1	transmembrane 50A-like protein [Citrus sinensis]	135	1.06158E-89	96.89
TRINITY_DN1077_c0_g1_i10.p1	splicing factor U2af small subunit B-like [Phoenix dactylifera]	211	2.90934E-87	81.19
TRINITY_DN1077_c0_g1_i10.p2	---NA---	127
TRINITY_DN1077_c0_g1_i10.p3	---NA---	108
TRINITY_DN1077_c1_g1_i2.p1	fe-S cluster assembly factor HCF101, chloroplastic-like [Prosopis alba]	396	0	89.9
TRINITY_DN1077_c1_g1_i3.p1	fe-S cluster assembly factor [Melia azedarach]	400	0	97.2
TRINITY_DN1077_c1_g1_i3.p2	Fe-S cluster assembly factor like [Actinidia chinensis var. chinensis]	115	2.2202E-42	74.94
TRINITY_DN1077_c1_g1_i5.p1	fe-S cluster assembly factor HCF101, chloroplastic [Rhododendron vialii]	529	0	92.04
TRINITY_DN10773_c0_g1_i2.p1	UPF0051 protein ABCI8, chloroplastic-like [Actinidia eriantha]	589	0	92.59
TRINITY_DN10773_c3_g1_i1.p1	HIT zinc finger and PAPA-1-like domain-containing protein [Actinidia rufa]	560	0	72.78
TRINITY_DN10773_c3_g1_i1.p2	---NA---	124
TRINITY_DN10773_c3_g1_i1.p3	---NA---	102
TRINITY_DN10776_c0_g1_i9.p1	putative leucine-rich repeat receptor-like protein kinase [Camellia lanceoleosa]	412	0	94.43
TRINITY_DN10776_c0_g1_i9.p2	---NA---	100
TRINITY_DN10782_c0_g1_i2.p1	probable galacturonosyltransferase 10 [Actinidia eriantha]	533	0	94.7
TRINITY_DN10788_c0_g1_i12.p1	probable methyltransferase PMT11 [Rhododendron vialii]	404	0	85.49
TRINITY_DN10788_c0_g1_i12.p2	probable methyltransferase PMT11 [Olea europaea subsp. europaea]	224	2.93181E-144	94.18
TRINITY_DN10788_c0_g1_i3.p1	probable methyltransferase PMT11 [Rhododendron vialii]	411	0	84.31
TRINITY_DN10788_c0_g1_i3.p2	probable methyltransferase PMT11 [Olea europaea subsp. europaea]	224	2.93181E-144	94.18
TRINITY_DN10788_c0_g1_i3.p3	---NA---	100
TRINITY_DN10791_c0_g2_i2.p1	protein WVD2-like 7 [Vitis riparia]	568	0	63.84
TRINITY_DN10791_c0_g2_i2.p2	---NA---	103
TRINITY_DN10791_c0_g2_i3.p1	protein WVD2-like 7 [Vitis riparia]	564	0	63.46
TRINITY_DN10791_c0_g2_i3.p2	---NA---	103
TRINITY_DN10792_c1_g2_i1.p1	Protein MITOFERRINLIKE 1 like [Actinidia chinensis var. chinensis]	405	0	85.28
TRINITY_DN10792_c1_g2_i1.p2	---NA---	124
TRINITY_DN10792_c2_g1_i1.p1	---NA---	105
TRINITY_DN10795_c0_g1_i1.p1	probable mitochondrial adenine nucleotide transporter BTL3 [Olea europaea var. sylvestris]	461	0	78.76
TRINITY_DN10795_c0_g1_i2.p1	probable mitochondrial adenine nucleotide transporter BTL3 [Olea europaea var. sylvestris]	461	0	78.76
TRINITY_DN10795_c0_g1_i4.p1	probable mitochondrial adenine nucleotide transporter BTL3 [Olea europaea var. sylvestris]	184	7.04363E-42	59.29
TRINITY_DN10795_c0_g1_i4.p2	probable mitochondrial adenine nucleotide transporter BTL3 isoform X2 [Coffea arabica]	104	3.30449E-59	93.94
TRINITY_DN10795_c0_g1_i5.p1	probable mitochondrial adenine nucleotide transporter BTL3 [Olea europaea var. sylvestris]	206	3.29868E-42	59.73
TRINITY_DN10798_c0_g1_i2.p1	trafficking protein particle complex II-specific subunit 120 homolog [Actinidia eriantha]	1229	0	90.42
TRINITY_DN108_c0_g1_i1.p1	DEAD-box ATP-dependent RNA helicase [Actinidia chinensis var. chinensis]	768	0	89.41
TRINITY_DN108_c0_g1_i2.p1	DEAD-box ATP-dependent RNA helicase 24-like isoform X2 [Actinidia eriantha]	658	0	92.36
TRINITY_DN1080_c0_g1_i1.p1	vacuolar protein-sorting-associated protein 37 homolog 1-like [Camellia sinensis]	231	6.12474E-122	85.81
TRINITY_DN1080_c0_g1_i18.p1	vacuolar protein-sorting-associated protein 37 homolog 1-like isoform X2 [Actinidia eriantha]	236	2.26819E-114	84.56
TRINITY_DN1080_c0_g1_i18.p2	vacuolar protein-sorting-associated protein 37 homolog 1 [Gossypium hirsutum]	141	7.61841E-47	81.38
TRINITY_DN1080_c0_g1_i23.p1	vacuolar protein-sorting-associated protein 37 homolog 1 [Gossypium hirsutum]	206	6.52584E-92	87.07
TRINITY_DN1080_c0_g1_i23.p2	---NA---	152
TRINITY_DN1080_c0_g1_i33.p1	vacuolar protein-sorting-associated protein 37 homolog 1 [Gossypium hirsutum]	151	6.90153E-61	80.57
TRINITY_DN1080_c0_g1_i34.p1	Modifier of rudimentary protein [Perilla frutescens var. hirtella]	229	3.99738E-124	88.74
TRINITY_DN1080_c0_g1_i34.p2	---NA---	152
TRINITY_DN1080_c0_g1_i34.p3	---NA---	121
TRINITY_DN1080_c0_g1_i34.p4	---NA---	101
TRINITY_DN1080_c0_g1_i4.p1	vacuolar protein-sorting-associated protein 37 homolog 1 [Gossypium hirsutum]	146	2.4154E-52	80.36
TRINITY_DN1080_c0_g1_i7.p1	Modifier of rudimentary protein [Perilla frutescens var. hirtella]	229	3.99738E-124	88.74
TRINITY_DN1080_c0_g1_i7.p2	---NA---	152
TRINITY_DN1080_c0_g1_i7.p3	---NA---	121
TRINITY_DN1080_c0_g1_i7.p4	---NA---	101
TRINITY_DN10800_c1_g1_i4.p1	MND1-interacting protein 1 [Camellia lanceoleosa]	706	0	85.24
TRINITY_DN10804_c1_g1_i1.p1	histone acetyltransferase HAC12 isoform X1 [Hevea brasiliensis]	297	7.00916E-108	76.16
TRINITY_DN10804_c1_g1_i1.p2	---NA---	116
TRINITY_DN10809_c0_g1_i1.p1	---NA---	103
TRINITY_DN10809_c0_g1_i1.p2	---NA---	100
TRINITY_DN10813_c0_g1_i2.p1	Glyoxalase-like domain protein [Actinidia chinensis var. chinensis]	183	1.00488E-93	88.72
TRINITY_DN1082_c0_g1_i15.p1	signal peptide peptidase-like 3 [Coffea arabica]	533	0	84.3
TRINITY_DN10821_c0_g1_i3.p1	WD repeat-containing protein 25 [Camellia sinensis]	435	0	82.76
TRINITY_DN10823_c0_g1_i7.p1	exportin-4-like isoform X1 [Coffea arabica]	1173	0	86.84
TRINITY_DN10824_c0_g2_i2.p1	zinc finger protein VAR3, chloroplastic isoform X1 [Olea europaea var. sylvestris]	400	0	76.76
TRINITY_DN10824_c0_g2_i2.p2	---NA---	164
TRINITY_DN10824_c0_g2_i2.p3	---NA---	145
TRINITY_DN1083_c1_g3_i1.p1	Increased DNA methylation 1 [Camellia lanceoleosa]	135	3.9734E-38	70.6
TRINITY_DN1083_c1_g4_i2.p1	CDPK-related kinase [Actinidia chinensis var. chinensis]	289	0	95.09
TRINITY_DN10832_c0_g1_i2.p1	homeobox protein BEL1 homolog [Nicotiana tabacum]	373	2.05863E-151	67.1
TRINITY_DN10832_c0_g1_i4.p1	homeobox protein BEL1 homolog [Nicotiana tabacum]	335	4.87527E-126	63.05
TRINITY_DN10836_c0_g1_i1.p1	---NA---	121
TRINITY_DN10839_c0_g1_i3.p1	Putrescine-binding periplasmic protein [Camellia lanceoleosa]	363	5.93411E-144	73.21
TRINITY_DN10839_c0_g1_i3.p2	transporter, putative [Ricinus communis]	188	1.23383E-94	83.67
TRINITY_DN10839_c0_g1_i3.p3	---NA---	106
TRINITY_DN10839_c0_g1_i4.p1	Putrescine-binding periplasmic protein [Camellia lanceoleosa]	578	0	76.22
TRINITY_DN10839_c0_g1_i4.p2	---NA---	106
TRINITY_DN10839_c0_g1_i5.p1	Putrescine-binding periplasmic protein [Camellia lanceoleosa]	556	0	76.37
TRINITY_DN10839_c0_g1_i5.p2	---NA---	106
TRINITY_DN10839_c2_g1_i1.p1	---NA---	107
TRINITY_DN10842_c0_g2_i2.p1	Potassium transport system protein kup [Actinidia chinensis var. chinensis]	248	1.15549E-133	83.72
TRINITY_DN10842_c0_g3_i2.p1	RNA-binding protein 47C [Artemisia annua]	437	0	84.1
TRINITY_DN10842_c0_g3_i2.p2	---NA---	153
TRINITY_DN10842_c0_g3_i2.p3	---NA---	116
TRINITY_DN10842_c0_g5_i1.p1	TVP38/TMEM64 family membrane protein slr0305 isoform X1 [Manihot esculenta]	275	1.61561E-151	88.2
TRINITY_DN10842_c1_g1_i1.p1	putative glucose-6-phosphate 1-epimerase isoform X1 [Prunus yedoensis var. nudiflora]	308	1.16531E-76	76.65
TRINITY_DN10842_c1_g1_i5.p1	aldose 1-epimerase family protein [Populus alba x Populus x berolinensis]	261	3.38446E-57	72.64
TRINITY_DN10842_c2_g1_i1.p1	---NA---	114
TRINITY_DN10842_c2_g1_i1.p2	---NA---	99
TRINITY_DN10846_c0_g2_i1.p1	Serine/threonine-protein kinase [Actinidia chinensis var. chinensis]	300	1.19559E-169	84.27
TRINITY_DN10846_c0_g2_i1.p2	Serine/threonine-protein kinase [Actinidia chinensis var. chinensis]	170	3.14922E-104	92.67
TRINITY_DN10846_c0_g2_i1.p3	arginine decarboxylase 2 [Striga asiatica]	147	5.60195E-21	62.3
TRINITY_DN10846_c0_g2_i1.p4	---NA---	120
TRINITY_DN1085_c2_g1_i10.p1	L10-interacting MYB domain-containing protein isoform X2 [Vitis riparia]	763	0	81.67
TRINITY_DN1085_c2_g1_i10.p2	---NA---	102
TRINITY_DN1085_c2_g1_i3.p1	mediator of RNA polymerase II transcription subunit 13 isoform X3 [Camellia sinensis]	1597	0	83.36
TRINITY_DN1085_c2_g1_i3.p2	---NA---	121
TRINITY_DN1085_c2_g1_i3.p3	---NA---	102
TRINITY_DN1085_c2_g1_i5.p1	mediator of RNA polymerase II transcription subunit 13 isoform X3 [Camellia sinensis]	588	0	82.44
TRINITY_DN1085_c2_g1_i5.p2	---NA---	102
TRINITY_DN1085_c2_g1_i6.p1	mediator of RNA polymerase II transcription subunit 13 isoform X3 [Camellia sinensis]	628	0	80.19
TRINITY_DN1085_c2_g1_i6.p2	---NA---	102
TRINITY_DN1085_c2_g1_i7.p1	L10-interacting MYB domain-containing protein isoform X2 [Vitis riparia]	434	0	87.9
TRINITY_DN1085_c2_g1_i7.p2	L10-interacting MYB domain-containing protein-like [Camellia sinensis]	333	3.3533E-144	74.87
TRINITY_DN1085_c2_g1_i7.p3	---NA---	102
TRINITY_DN1085_c2_g1_i9.p1	mediator of RNA polymerase II transcription subunit 13 isoform X3 [Camellia sinensis]	1591	0	83.82
TRINITY_DN1085_c2_g1_i9.p2	---NA---	129
TRINITY_DN1085_c2_g1_i9.p3	---NA---	121
TRINITY_DN1085_c2_g1_i9.p4	---NA---	102
TRINITY_DN1085_c2_g1_i9.p5	---NA---	102
TRINITY_DN10850_c0_g1_i3.p1	Glucan endo-1,3-beta-glucosidase [Actinidia chinensis var. chinensis]	241	1.18852E-85	74.11
TRINITY_DN10853_c0_g2_i5.p1	probable 6-phosphogluconolactonase 1 [Nicotiana attenuata]	266	2.74541E-172	94.34
TRINITY_DN10853_c0_g3_i2.p1	probable 6-phosphogluconolactonase 1 [Actinidia eriantha]	266	1.33267E-167	92.3
TRINITY_DN10853_c0_g5_i1.p1	probable 6-phosphogluconolactonase 1 [Actinidia eriantha]	266	1.33267E-167	92.3
TRINITY_DN10853_c0_g5_i2.p1	probable 6-phosphogluconolactonase 1 [Actinidia eriantha]	266	1.33267E-167	92.3
TRINITY_DN10853_c1_g1_i2.p1	phosphopantetheine adenylyltransferase [Citrus sinensis]	130	2.28502E-62	89.69
TRINITY_DN10853_c2_g1_i1.p1	U-box domain-containing protein 40 [Vitis vinifera]	496	0	78.35
TRINITY_DN10853_c2_g2_i3.p1	ACT domain-containing protein ACR4-like [Quercus suber]	141	8.85927E-85	93.02
TRINITY_DN10856_c0_g1_i1.p1	Fiber protein [Actinidia chinensis var. chinensis]	938	0	88.3
TRINITY_DN10856_c0_g1_i1.p2	Fiber protein [Actinidia chinensis var. chinensis]	389	0	89.84
TRINITY_DN10856_c0_g1_i2.p1	Fiber protein [Actinidia chinensis var. chinensis]	921	0	88.86
TRINITY_DN10856_c0_g1_i2.p2	Fiber protein [Actinidia chinensis var. chinensis]	492	0	91.92
TRINITY_DN10856_c0_g1_i2.p3	hypothetical protein [Trifolium medium]	107	2.59856E-21	66.67
TRINITY_DN10856_c0_g1_i6.p1	Fiber protein [Actinidia chinensis var. chinensis]	979	0	88.73
TRINITY_DN10856_c0_g1_i6.p2	Fiber protein [Actinidia chinensis var. chinensis]	389	0	89.84
TRINITY_DN10856_c0_g1_i8.p1	Fiber protein [Actinidia chinensis var. chinensis]	979	0	88.73
TRINITY_DN10856_c0_g1_i8.p2	Fiber protein [Actinidia chinensis var. chinensis]	253	1.07955E-130	87.46
TRINITY_DN10856_c1_g1_i2.p1	SWI/SNF complex subunit SWI3D [Diospyros lotus]	964	0	70.23
TRINITY_DN10856_c1_g1_i2.p2	---NA---	126
TRINITY_DN10856_c1_g1_i2.p3	---NA---	117
TRINITY_DN10856_c1_g1_i2.p4	---NA---	112
TRINITY_DN10856_c1_g1_i4.p1	SWI/SNF complex subunit SWI3D [Diospyros lotus]	964	0	70.23
TRINITY_DN10856_c1_g1_i4.p2	---NA---	126
TRINITY_DN10856_c1_g1_i4.p3	---NA---	117
TRINITY_DN10856_c1_g1_i4.p4	---NA---	112
TRINITY_DN10856_c2_g2_i2.p1	---NA---	134
TRINITY_DN10856_c2_g2_i2.p2	---NA---	122
TRINITY_DN10856_c2_g2_i2.p3	probable leucine-rich repeat receptor-like protein kinase At1g35710 [Prosopis alba]	115	7.41364E-68	94.42
TRINITY_DN10856_c2_g2_i4.p1	---NA---	134
TRINITY_DN10856_c3_g1_i1.p1	probable inactive purple acid phosphatase 27 [Pistacia vera]	644	0	86.97
TRINITY_DN10856_c3_g1_i2.p1	Purple acid phosphatase [Citrus sinensis]	314	1.06863E-161	83.3
TRINITY_DN10856_c3_g1_i2.p2	probable inactive purple acid phosphatase 27 [Olea europaea subsp. europaea]	238	1.2263E-144	88.18
TRINITY_DN10856_c3_g1_i5.p1	probable inactive purple acid phosphatase 27 [Daucus carota subsp. sativus]	202	4.55933E-118	87.65
TRINITY_DN1086_c0_g1_i10.p1	KH domain-containing protein HEN4 [Rhododendron vialii]	259	6.78836E-147	88.77
TRINITY_DN1086_c0_g1_i6.p1	KH domain-containing protein HEN4-like [Camellia sinensis]	293	2.8251E-164	86.06
TRINITY_DN10863_c0_g1_i4.p1	Protein EMSY-LIKE like [Actinidia chinensis var. chinensis]	390	2.36744E-154	68.01
TRINITY_DN1087_c0_g1_i3.p1	callose synthase 9 isoform X2 [Rhododendron vialii]	1908	0	90.86
TRINITY_DN10874_c0_g1_i5.p1	Glutamate receptor 1.3 [Camellia lanceoleosa]	110	4.41263E-25	70.53
TRINITY_DN10874_c0_g1_i9.p1	Glutamate receptor 1.3 [Camellia lanceoleosa]	891	0	72.93
TRINITY_DN10874_c0_g1_i9.p2	Glutamate receptor 1.3 [Camellia lanceoleosa]	144	1.86544E-24	69.32
TRINITY_DN10875_c0_g1_i1.p1	stress response protein NST1-like isoform X2 [Quercus robur]	110	7.24525E-45	89.02
TRINITY_DN1088_c0_g1_i4.p1	Serine/arginine repetitive matrix protein [Actinidia chinensis var. chinensis]	210	2.11856E-110	84.81
TRINITY_DN1088_c0_g2_i1.p1	Ubiquitin and WLM domain-containing metalloprotease SPCC1442.07c [Camellia lanceoleosa]	467	0	73.02
TRINITY_DN1088_c0_g2_i1.p2	Ubiquitin and WLM domain-containing metalloprotease SPCC1442.07c [Camellia lanceoleosa]	209	3.66909E-78	85.22
TRINITY_DN1088_c0_g2_i10.p1	Ubiquitin and WLM domain-containing metalloprotease SPCC1442.07c [Camellia lanceoleosa]	618	0	73.47
TRINITY_DN1088_c0_g2_i5.p1	Ubiquitin and WLM domain-containing metalloprotease SPCC1442.07c [Camellia lanceoleosa]	446	0	72.04
TRINITY_DN1088_c0_g2_i5.p2	Ubiquitin and WLM domain-containing metalloprotease SPCC1442.07c [Camellia lanceoleosa]	173	6.96868E-79	86.19
TRINITY_DN1088_c0_g2_i7.p1	Ubiquitin and WLM domain-containing metalloprotease SPCC1442.07c [Camellia lanceoleosa]	621	0	72.96
TRINITY_DN1088_c0_g2_i9.p1	Ubiquitin and WLM domain-containing metalloprotease SPCC1442.07c [Camellia lanceoleosa]	426	0	69.81
TRINITY_DN1088_c0_g2_i9.p2	Ubiquitin and WLM domain-containing metalloprotease SPCC1442.07c [Camellia lanceoleosa]	208	1.07146E-78	85.22
TRINITY_DN10883_c1_g1_i1.p1	putative late blight resistance protein homolog R1A-3 [Camellia sinensis]	136	2.94314E-15	64.44
TRINITY_DN10884_c1_g1_i7.p1	NEDD8-activating enzyme E1 regulatory subunit AXR1-like [Juglans regia]	436	0	94.93
TRINITY_DN10895_c0_g1_i1.p1	protein ASPARTIC PROTEASE IN GUARD CELL 1 [Durio zibethinus]	165	2.06375E-57	65.38
TRINITY_DN10895_c1_g1_i1.p1	eukaryotic aspartyl protease family protein [Actinidia rufa]	212	7.46705E-73	68.79
TRINITY_DN109_c0_g2_i2.p1	transmembrane emp24 domain-containing protein p24beta2-like [Macadamia integrifolia]	149	6.72734E-73	85.26
TRINITY_DN109_c0_g2_i2.p2	---NA---	114
TRINITY_DN109_c0_g2_i2.p3	transmembrane emp24 domain-containing protein p24beta2 [Nelumbo nucifera]	99	2.53469E-17	77.71
TRINITY_DN1090_c1_g1_i15.p1	GTP-binding protein YPTM2 [Dendrobium catenatum]	120	7.69784E-58	98.75
TRINITY_DN10901_c0_g1_i3.p1	folate synthesis bifunctional protein, mitochondrial-like isoform X1 [Actinidia eriantha]	510	0	89.11
TRINITY_DN10901_c0_g1_i3.p2	---NA---	136
TRINITY_DN10901_c1_g2_i1.p1	peptidyl-tRNA hydrolase ICT1, mitochondrial isoform X1 [Nelumbo nucifera]	195	8.18138E-100	83.62
TRINITY_DN10901_c1_g2_i3.p1	peptidyl-tRNA hydrolase ICT1, mitochondrial isoform X1 [Nelumbo nucifera]	195	8.18138E-100	83.62
TRINITY_DN10901_c1_g2_i4.p1	peptidyl-tRNA hydrolase ICT1, mitochondrial isoform X1 [Nelumbo nucifera]	230	1.2055E-132	85.28
TRINITY_DN10901_c1_g2_i6.p1	peptidyl-tRNA hydrolase ICT1, mitochondrial isoform X1 [Nelumbo nucifera]	195	8.18138E-100	83.62
TRINITY_DN10901_c1_g2_i6.p2	---NA---	100
TRINITY_DN10901_c1_g2_i7.p1	peptidyl-tRNA hydrolase ICT1, mitochondrial isoform X1 [Nelumbo nucifera]	181	2.19386E-101	84.15
TRINITY_DN10908_c0_g1_i3.p1	DEAD-box ATP-dependent RNA helicase 32 [Glycine max]	250	2.97829E-137	91.12
TRINITY_DN1091_c0_g1_i1.p1	glycerate dehydrogenase [Pyrus ussuriensis x Pyrus communis]	346	0	98.67
TRINITY_DN1091_c0_g1_i1.p2	hypothetical protein CRG98_027143 [Punica granatum]	191	2.0932E-13	85.37
TRINITY_DN1091_c0_g1_i7.p1	glycerate dehydrogenase [Malus domestica]	386	0	97.89
TRINITY_DN1091_c0_g1_i7.p2	hypothetical protein CRG98_027143 [Punica granatum]	191	2.0932E-13	85.37
TRINITY_DN1091_c0_g1_i9.p1	glycerate dehydrogenase [Pyrus ussuriensis x Pyrus communis]	215	3.21682E-150	98.39
TRINITY_DN1091_c0_g1_i9.p2	hypothetical protein CRG98_027143 [Punica granatum]	191	2.0932E-13	85.37
TRINITY_DN1091_c0_g1_i9.p3	Glycerate dehydrogenase [Camellia lanceoleosa]	116	5.32241E-60	94.38
TRINITY_DN1091_c2_g1_i1.p1	Peroxisomal 2,4-dienoyl-CoA reductase [Camellia lanceoleosa]	297	0	91.29
TRINITY_DN10912_c0_g1_i1.p1	beta-glucuronosyltransferase GlcAT14A-like [Actinidia eriantha]	205	4.82802E-109	80.05
TRINITY_DN10912_c0_g1_i1.p2	beta-glucuronosyltransferase GlcAT14B-like [Solanum tuberosum]	193	2.88182E-78	75.4
TRINITY_DN10912_c0_g1_i1.p3	---NA---	100
TRINITY_DN10912_c0_g1_i2.p1	beta-glucuronosyltransferase GlcAT14A-like [Actinidia eriantha]	402	0	77.78
TRINITY_DN10912_c0_g1_i2.p2	---NA---	100
TRINITY_DN10916_c0_g1_i1.p1	HMG-Y-related protein B [Manihot esculenta]	193	2.66937E-69	76.18
TRINITY_DN1092_c0_g1_i1.p1	protein CANDIDATE G-PROTEIN COUPLED RECEPTOR 7-like [Actinidia eriantha]	447	0	86.94
TRINITY_DN1092_c0_g1_i1.p2	plant neutral invertase family protein [Striga asiatica]	284	8.41434E-55	65.19
TRINITY_DN1092_c0_g1_i1.p3	---NA---	142
TRINITY_DN1093_c0_g2_i1.p1	F-actin-capping protein subunit beta like [Actinidia chinensis var. chinensis]	256	1.52608E-178	95.68
TRINITY_DN10930_c0_g2_i1.p1	patatin-like protein 2 [Actinidia eriantha]	167	1.00656E-95	92.05
TRINITY_DN1094_c0_g1_i8.p1	glutamine synthetase cytosolic isozyme 1 [Gossypium hirsutum]	356	0	96.65
TRINITY_DN1094_c0_g1_i8.p2	unknown [Zea mays]	224	9.10067E-60	64.98
TRINITY_DN1094_c0_g1_i8.p3	UPF0061 protein [Artemisia annua]	100	2.12745E-14	86.96
TRINITY_DN1094_c0_g2_i1.p1	glutamine synthetase 2 [Perilla frutescens var. hirtella]	303	0	96.03
TRINITY_DN1094_c0_g2_i1.p2	glutamine synthetase leaf isozyme, chloroplastic [Carya illinoinensis]	116	2.16851E-76	98.36
TRINITY_DN1094_c0_g2_i2.p1	glutamine synthetase leaf isozyme, chloroplastic [Olea europaea subsp. europaea]	433	0	96.22
TRINITY_DN10940_c0_g1_i1.p1	putative 1-deoxy-d-xylulose-5-phosphate synthase, chloroplastic [Quercus suber]	717	0	94.2
TRINITY_DN10940_c0_g1_i1.p2	---NA---	103
TRINITY_DN10941_c0_g1_i1.p1	amino acid permease 6 [Theobroma cacao]	266	1.29662E-171	93.78
TRINITY_DN10941_c0_g1_i1.p2	unknown [Medicago truncatula]	116	4.98685E-20	69.43
TRINITY_DN10943_c0_g1_i1.p1	protein BONZAI 1 [Citrus sinensis]	129	1.8498E-43	74.83
TRINITY_DN10967_c0_g1_i3.p1	SUPPRESSOR OF AUXIN RESISTANCE 3 [Actinidia rufa]	1096	0	85.48
TRINITY_DN10968_c0_g1_i1.p1	Protein CLMP1 [Camellia lanceoleosa]	771	0	86.66
TRINITY_DN10968_c0_g1_i1.p2	suppressor of mec-8 and unc-52 protein homolog 2 isoform X1 [Carya illinoinensis]	458	0	88.71
TRINITY_DN10968_c0_g1_i1.p3	---NA---	164
TRINITY_DN10968_c0_g1_i1.p4	---NA---	103
TRINITY_DN10968_c0_g1_i1.p5	---NA---	99
TRINITY_DN10968_c0_g1_i4.p1	Protein CLMP1 [Camellia lanceoleosa]	771	0	86.66
TRINITY_DN10968_c0_g1_i4.p2	suppressor of mec-8 and unc-52 protein homolog 2 isoform X1 [Carya illinoinensis]	458	0	88.71
TRINITY_DN10968_c0_g1_i4.p3	---NA---	164
TRINITY_DN10968_c0_g1_i4.p4	---NA---	103
TRINITY_DN10968_c0_g1_i4.p5	---NA---	99
TRINITY_DN10972_c0_g1_i1.p1	growth-regulating factor 1-like [Coffea arabica]	156	6.36729E-62	69.47
TRINITY_DN10979_c0_g1_i2.p1	manganese-dependent ADP-ribose/CDP-alcohol diphosphatase [Vitis vinifera]	320	0	93.09
TRINITY_DN1098_c0_g1_i13.p1	pirin-like protein [Arachis hypogaea]	176	2.51712E-98	89.81
TRINITY_DN1098_c1_g1_i2.p1	conserved oligomeric Golgi complex subunit 7 [Camellia sinensis]	838	0	93.8
TRINITY_DN1098_c1_g1_i2.p2	uncharacterized protein LOC101256777 [Solanum lycopersicum]	141	7.18718E-37	82.05
TRINITY_DN10987_c0_g1_i1.p1	probable BOI-related E3 ubiquitin-protein ligase 3 [Camellia sinensis]	273	6.88516E-109	71.57
TRINITY_DN10991_c0_g1_i2.p1	Mediator of RNA polymerase II transcription subunit like [Actinidia chinensis var. chinensis]	140	4.24889E-45	72.21
TRINITY_DN11_c0_g1_i4.p1	PHD and RING finger domain-containing protein [Actinidia chinensis var. chinensis]	782	0	71.34
TRINITY_DN1100_c1_g1_i11.p1	Cysteine-rich receptor-like protein kinase 25 [Camellia lanceoleosa]	481	0	72.79
TRINITY_DN1100_c1_g1_i14.p1	putative receptor-like protein kinase At4g00960 isoform X1 [Camellia sinensis]	143	2.96369E-49	71.09
TRINITY_DN1100_c1_g1_i14.p2	cysteine-rich receptor-like protein kinase 44 isoform X46 [Populus trichocarpa]	111	2.23501E-48	93.78
TRINITY_DN1100_c1_g1_i15.p1	cysteine-rich receptor-like protein kinase 10 [Vitis vinifera]	264	3.67804E-129	77.81
TRINITY_DN1100_c1_g1_i2.p1	cysteine-rich receptor-like protein kinase 25 isoform X2 [Camellia sinensis]	328	2.689E-119	73.97
TRINITY_DN1100_c1_g1_i2.p2	putative receptor-like protein kinase At4g00960 isoform X1 [Camellia sinensis]	143	2.96369E-49	71.09
TRINITY_DN1100_c1_g1_i5.p1	cysteine-rich receptor-like protein kinase 10 [Vitis vinifera]	264	3.67804E-129	77.81
TRINITY_DN1100_c1_g1_i6.p1	Cysteine-rich receptor-like protein kinase 25 [Camellia lanceoleosa]	472	0	74.4
TRINITY_DN1100_c1_g1_i8.p1	cysteine-rich receptor-like protein kinase 10 [Vitis vinifera]	264	4.52677E-129	77.97
TRINITY_DN11000_c0_g2_i2.p1	hypothetical protein NL676_037734, partial [Syzygium grande]	222	5.19362E-32	57.75
TRINITY_DN11000_c0_g2_i2.p2	---NA---	115
TRINITY_DN11010_c0_g1_i22.p1	protein SUPPRESSOR OF QUENCHING 1, chloroplastic isoform X1 [Diospyros lotus]	716	0	91.14
TRINITY_DN11010_c0_g1_i22.p2	protein SUPPRESSOR OF QUENCHING 1, chloroplastic isoform X1 [Diospyros lotus]	342	8.3165E-165	81.22
TRINITY_DN11010_c0_g1_i26.p1	protein SUPPRESSOR OF QUENCHING 1, chloroplastic isoform X1 [Diospyros lotus]	716	0	91.14
TRINITY_DN11010_c0_g1_i26.p2	protein SUPPRESSOR OF QUENCHING 1, chloroplastic isoform X1 [Diospyros lotus]	414	0	81.75
TRINITY_DN11010_c0_g1_i26.p3	---NA---	120
TRINITY_DN11010_c0_g1_i27.p1	protein SUPPRESSOR OF QUENCHING 1, chloroplastic isoform X1 [Diospyros lotus]	676	0	87.52
TRINITY_DN11010_c0_g1_i27.p2	---NA---	106
TRINITY_DN11010_c0_g1_i3.p1	protein SUPPRESSOR OF QUENCHING 1, chloroplastic isoform X1 [Diospyros lotus]	766	0	90.9
TRINITY_DN11010_c0_g1_i3.p2	protein SUPPRESSOR OF QUENCHING 1, chloroplastic isoform X1 [Diospyros lotus]	342	8.3165E-165	81.22
TRINITY_DN11010_c0_g1_i33.p1	protein SUPPRESSOR OF QUENCHING 1, chloroplastic isoform X1 [Diospyros lotus]	300	1.46161E-154	84.94
TRINITY_DN11012_c0_g1_i2.p1	RNA-binding protein-like RNA recognition motif protein [Citrus sinensis]	163	1.25758E-82	86.83
TRINITY_DN11017_c0_g2_i4.p1	kinesin-like protein KIN-7D, mitochondrial isoform X3 [Camellia sinensis]	480	0	85.81
TRINITY_DN11017_c0_g2_i4.p2	kinesin-like protein KIN-7D, mitochondrial isoform X1 [Vitis riparia]	452	0	92.43
TRINITY_DN11017_c0_g2_i4.p3	---NA---	149
TRINITY_DN11017_c0_g2_i4.p4	unnamed protein product [Lactuca virosa]	132	2.9518E-14	67.09
TRINITY_DN11017_c0_g2_i4.p5	---NA---	108
TRINITY_DN11027_c0_g1_i10.p1	aminopeptidase P2-like [Actinidia eriantha]	721	0	89.11
TRINITY_DN11027_c0_g1_i6.p1	aminopeptidase P2-like [Actinidia eriantha]	721	0	89.13
TRINITY_DN11027_c1_g1_i1.p1	peroxisome biogenesis protein 6 isoform X1 [Camellia sinensis]	532	0	89.1
TRINITY_DN11027_c1_g1_i1.p2	peroxisome biogenesis protein 6 isoform X1 [Camellia sinensis]	390	0	81.89
TRINITY_DN11027_c1_g1_i18.p1	peroxisome biogenesis protein 6 isoform X1 [Camellia sinensis]	943	0	85.85
TRINITY_DN1103_c0_g1_i12.p1	heme oxygenase 1, chloroplastic-like [Olea europaea subsp. europaea]	144	8.43556E-60	76.65
TRINITY_DN1103_c0_g1_i12.p2	---NA---	104
TRINITY_DN1103_c0_g1_i19.p1	heme oxygenase 1, chloroplastic-like [Camellia sinensis]	282	1.62303E-161	85.9
TRINITY_DN1103_c0_g1_i19.p2	---NA---	104
TRINITY_DN1103_c0_g1_i2.p1	heme oxygenase 1, chloroplastic-like [Olea europaea subsp. europaea]	258	4.76855E-115	81.34
TRINITY_DN1103_c0_g1_i2.p2	---NA---	104
TRINITY_DN1103_c0_g1_i22.p1	heme oxygenase 1, chloroplastic-like [Olea europaea subsp. europaea]	258	4.76855E-115	81.34
TRINITY_DN1103_c0_g1_i22.p2	---NA---	104
TRINITY_DN1103_c0_g1_i4.p1	heme oxygenase 1, chloroplastic-like [Camellia sinensis]	186	1.74387E-89	94.83
TRINITY_DN11035_c1_g1_i1.p1	---NA---	145
TRINITY_DN11035_c1_g1_i1.p2	extensin-2 [Selaginella moellendorffii]	140	3.23359E-22	74.55
TRINITY_DN11035_c1_g1_i7.p1	extensin-like [Papaver somniferum]	175	1.07855E-24	62.13
TRINITY_DN11036_c0_g1_i4.p1	very-long-chain (3R)-3-hydroxyacyl-CoA dehydratase PASTICCINO 2-like isoform X1 [Lycium ferocissimum]	221	4.75775E-148	94.55
TRINITY_DN1104_c0_g1_i10.p1	E3 ubiquitin-protein ligase DA2L [Vitis riparia]	417	0	80.64
TRINITY_DN1104_c0_g1_i11.p1	E3 ubiquitin-protein ligase DA2L [Vitis riparia]	349	2.51673E-161	77.44
TRINITY_DN1104_c0_g1_i15.p1	E3 ubiquitin-protein ligase DA2L [Vitis riparia]	417	0	80.64
TRINITY_DN1104_c0_g1_i4.p1	E3 ubiquitin-protein ligase DA2L [Vitis riparia]	417	0	80.64
TRINITY_DN1104_c0_g1_i9.p1	E3 ubiquitin-protein ligase DA2L [Vitis riparia]	282	4.05059E-120	74.3
TRINITY_DN11043_c0_g2_i2.p1	WRKY family transcription factor [Actinidia rufa]	172	5.11323E-23	55.36
TRINITY_DN11043_c0_g2_i2.p2	WRKY transcription factor 22-like [Actinidia eriantha]	116	1.18853E-37	65.62
TRINITY_DN11043_c0_g2_i3.p1	WRKY transcription factor 22-like [Actinidia eriantha]	350	1.86161E-113	66.08
TRINITY_DN11045_c0_g1_i2.p1	putative F-box protein At1g49610 [Daucus carota subsp. sativus]	439	4.86601E-145	62.68
TRINITY_DN11045_c0_g1_i2.p2	putative F-box/LRR-repeat protein At5g54820 [Nelumbo nucifera]	114	1.3235E-41	65.96
TRINITY_DN11050_c0_g1_i1.p1	26S proteasome non-ATPase regulatory subunit 14 homolog [Rhododendron vialii]	320	0	99.33
TRINITY_DN11050_c0_g1_i10.p1	putative proteasome endopeptidase complex [Helianthus annuus]	156	2.25219E-96	98.7
TRINITY_DN1106_c0_g1_i1.p1	40S ribosomal protein S12-like [Actinidia eriantha]	138	1.57744E-54	89.71
TRINITY_DN1106_c0_g1_i1.p2	---NA---	103
TRINITY_DN1106_c1_g1_i1.p1	zinc finger CCCH domain-containing protein 5 [Rhododendron vialii]	273	1.34533E-108	82.13
TRINITY_DN1106_c1_g1_i3.p1	zinc finger CCCH domain-containing protein 5 [Rhododendron vialii]	273	1.34533E-108	82.13
TRINITY_DN1106_c1_g1_i4.p1	zinc finger CCCH domain-containing protein 5 [Rhododendron vialii]	273	1.34533E-108	82.13
TRINITY_DN1106_c3_g1_i7.p1	Sulfate transporter 3.1 like [Actinidia chinensis var. chinensis]	366	0	92.91
TRINITY_DN11069_c0_g1_i4.p1	glutamyl-tRNA(Gln) amidotransferase subunit A isoform X2 [Olea europaea subsp. europaea]	300	0	92.81
TRINITY_DN11069_c0_g1_i4.p2	glutamyl-tRNA(Gln) amidotransferase subunit A-like [Vitis riparia]	186	3.033E-42	70.39
TRINITY_DN1107_c0_g1_i12.p1	vesicle-associated protein 2-1-like [Actinidia eriantha]	230	8.74803E-129	86.1
TRINITY_DN1107_c0_g1_i17.p1	vesicle-associated protein 2-1-like [Actinidia eriantha]	230	8.74803E-129	86.1
TRINITY_DN1107_c0_g1_i4.p1	WD40 repeat-containing protein SMU1 [Heracleum sosnowskyi]	513	0	98.05
TRINITY_DN1107_c0_g1_i4.p2	---NA---	118
TRINITY_DN1107_c0_g1_i9.p1	ATP-dependent zinc metalloprotease [Actinidia chinensis var. chinensis]	710	0	94.93
TRINITY_DN1107_c0_g1_i9.p2	PPR repeat [Musa troglodytarum]	222	8.81006E-49	66.67
TRINITY_DN1107_c0_g1_i9.p3	serine/threonine-protein kinase BSK1 [Citrus sinensis]	125	3.03395E-82	96.24
TRINITY_DN1107_c0_g1_i9.p4	---NA---	121
TRINITY_DN1107_c1_g1_i2.p1	P-loop NTPase domain-containing protein LPA1 homolog 2-like [Rhododendron vialii]	153	4.26983E-65	79.55
TRINITY_DN1107_c1_g1_i2.p2	---NA---	103
TRINITY_DN1108_c0_g1_i1.p1	putative serine/threonine protein phosphatase 2A 57 kDa regulatory subunit B' alpha isoform-like [Capsicum annuum]	118	9.07463E-46	89.99
TRINITY_DN1108_c0_g1_i3.p1	putative serine/threonine protein phosphatase 2A 57 kDa regulatory subunit B' alpha isoform-like [Capsicum annuum]	127	3.15339E-76	91.18
TRINITY_DN1108_c0_g1_i6.p1	hypothetical protein F0562_016526 [Nyssa sinensis]	110	8.8944E-47	88.74
TRINITY_DN11080_c0_g1_i3.p1	pathogen-related protein [Pyrus x bretschneideri]	115	9.67779E-50	90.26
TRINITY_DN11080_c0_g1_i8.p1	pathogen-related protein-like [Rhododendron vialii]	174	6.74459E-98	86.24
TRINITY_DN11081_c0_g1_i1.p1	---NA---	111
TRINITY_DN11084_c0_g2_i1.p1	phytosulfokine receptor 1 [Vitis riparia]	435	0	88.88
TRINITY_DN111_c0_g2_i1.p1	putative glyceraldehyde-3-phosphate dehydrogenase (phosphorylating) [Helianthus annuus]	412	0	97.91
TRINITY_DN111_c0_g2_i1.p2	Os08g0126350 [Oryza sativa Japonica Group]	124	5.07583E-31	78.03
TRINITY_DN111_c0_g2_i1.p3	---NA---	105
TRINITY_DN111_c1_g1_i1.p1	XTH30 [Nelumbo nucifera]	196	1.09066E-86	79.78
TRINITY_DN111_c1_g1_i1.p2	hypothetical protein ACMD2_21687 [Ananas comosus]	170	6.89505E-14	54.03
TRINITY_DN111_c2_g1_i1.p1	Protein CPR-5 [Camellia lanceoleosa]	569	0	75.06
TRINITY_DN111_c2_g1_i3.p1	Protein CPR-5 [Camellia lanceoleosa]	565	0	75.17
TRINITY_DN1110_c0_g1_i1.p1	putative disease resistance protein At3g14460 isoform X1 [Vitis riparia]	900	2.01607E-180	56.37
TRINITY_DN1110_c0_g1_i1.p2	---NA---	106
TRINITY_DN1110_c0_g2_i1.p1	---NA---	102
TRINITY_DN1110_c1_g1_i2.p1	tubby-like F-box protein 3 isoform X2 [Juglans regia]	228	2.69395E-141	89.93
TRINITY_DN1110_c1_g1_i2.p2	tubby-like F-box protein 3 isoform X1 [Actinidia eriantha]	165	2.23656E-68	86.1
TRINITY_DN1110_c1_g1_i3.p1	tubby-like F-box protein 3 isoform X1 [Actinidia eriantha]	388	0	87.54
TRINITY_DN1110_c1_g1_i4.p1	putative transcription factor TUBBY family [Helianthus annuus]	233	2.43844E-136	86.71
TRINITY_DN1110_c1_g1_i4.p2	tubby-like F-box protein 3 isoform X1 [Ziziphus jujuba var. spinosa]	151	5.69724E-93	91.14
TRINITY_DN1110_c2_g1_i10.p1	putative disease resistance RPP13-like protein 1 [Actinidia eriantha]	324	4.37551E-88	66.72
TRINITY_DN1110_c2_g1_i12.p1	putative disease resistance RPP13-like protein 1 [Actinidia eriantha]	140	1.90929E-26	68.37
TRINITY_DN1110_c2_g1_i13.p1	putative disease resistance RPP13-like protein 1 [Actinidia eriantha]	315	1.51978E-87	66.76
TRINITY_DN1110_c2_g1_i2.p1	heavy metal-associated isoprenylated plant protein 20 [Populus alba x Populus x berolinensis]	115	1.59808E-70	94.26
TRINITY_DN1110_c2_g1_i7.p1	putative disease resistance RPP13-like protein 1 [Actinidia eriantha]	146	8.85244E-23	64.68
TRINITY_DN1110_c2_g1_i8.p1	heavy metal-associated isoprenylated plant protein 21-like [Papaver somniferum]	147	5.56299E-94	93.54
TRINITY_DN1110_c2_g1_i9.p1	putative disease resistance RPP13-like protein 1 [Actinidia eriantha]	140	1.90929E-26	68.37
TRINITY_DN1110_c2_g2_i1.p1	transcription factor VOZ1-like [Camellia sinensis]	488	0	86.81
TRINITY_DN1110_c3_g1_i1.p1	ubiquitin domain-containing protein DSK2a-like [Juglans regia]	565	0	84.19
TRINITY_DN1110_c3_g1_i1.p2	ATP synthase gamma chain, chloroplastic [Gossypium hirsutum]	374	0	93.87
TRINITY_DN1110_c3_g1_i1.p3	---NA---	121
TRINITY_DN1110_c3_g1_i1.p4	---NA---	117
TRINITY_DN1110_c3_g1_i2.p1	ATP synthase gamma chain, chloroplastic [Gossypium hirsutum]	418	0	93.76
TRINITY_DN11102_c3_g1_i1.p1	---NA---	100
TRINITY_DN11113_c0_g1_i1.p1	transmembrane 9 superfamily member 5 [Vitis vinifera]	264	2.73088E-151	86.56
TRINITY_DN11115_c0_g1_i1.p1	putative pectate lyase P59 [Camellia lanceoleosa]	445	0	81.24
TRINITY_DN11115_c0_g1_i2.p1	probable pectate lyase P59 [Tripterygium wilfordii]	399	0	82.37
TRINITY_DN11117_c0_g1_i1.p1	probable galacturonosyltransferase 4 [Rhododendron vialii]	386	0	79.55
TRINITY_DN11117_c0_g1_i2.p1	probable galacturonosyltransferase 4 [Rhododendron vialii]	266	2.19791E-113	73.46
TRINITY_DN1112_c0_g1_i1.p1	50S ribosomal protein L10, chloroplastic-like [Coffea arabica]	231	1.05072E-130	85.85
TRINITY_DN11136_c0_g1_i1.p1	6-phosphogluconate dehydrogenase, decarboxylating 3 [Nicotiana attenuata]	530	0	96.88
TRINITY_DN11136_c2_g1_i9.p1	---NA---	136
TRINITY_DN1114_c0_g2_i3.p1	28 kDa ribonucleoprotein, chloroplastic isoform X1 [Diospyros lotus]	303	5.03125E-126	76.5
TRINITY_DN1114_c0_g2_i3.p2	---NA---	118
TRINITY_DN1114_c0_g2_i5.p1	28 kDa ribonucleoprotein, chloroplastic isoform X1 [Diospyros lotus]	303	5.03125E-126	76.5
TRINITY_DN1114_c0_g2_i5.p2	---NA---	118
TRINITY_DN11144_c0_g1_i6.p1	GTP 3',8-cyclase, mitochondrial isoform X4 [Malania oleifera]	387	0	88.71
TRINITY_DN11144_c0_g1_i6.p2	---NA---	107
TRINITY_DN11144_c0_g1_i6.p3	---NA---	99
TRINITY_DN11144_c0_g1_i8.p1	GTP 3',8-cyclase, mitochondrial [Quercus suber]	172	1.92973E-98	94.61
TRINITY_DN11144_c0_g1_i8.p2	---NA---	107
TRINITY_DN11144_c0_g1_i8.p3	---NA---	99
TRINITY_DN1116_c0_g1_i18.p1	receptor-like protein EIX2 [Mangifera indica]	150	8.33967E-54	71.4
TRINITY_DN1116_c0_g1_i18.p2	Receptor-like protein EIX1 [Camellia lanceoleosa]	143	1.83854E-53	72.81
TRINITY_DN1116_c10_g1_i1.p1	---NA---	100
TRINITY_DN11163_c0_g2_i1.p1	---NA---	114
TRINITY_DN11166_c0_g1_i1.p1	Transmembrane protein [Melia azedarach]	143	5.97802E-48	63.69
TRINITY_DN11166_c0_g1_i1.p2	---NA---	101
TRINITY_DN1117_c0_g1_i11.p1	long chain base biosynthesis protein 2a [Carya illinoinensis]	340	0	95.58
TRINITY_DN1117_c0_g1_i11.p2	long chain base biosynthesis protein 2a isoform X2 [Citrus sinensis]	185	1.97703E-127	99.05
TRINITY_DN1117_c0_g1_i11.p3	---NA---	113
TRINITY_DN1117_c0_g1_i12.p1	long chain base biosynthesis protein 2a [Carya illinoinensis]	277	0	95.47
TRINITY_DN1117_c0_g1_i12.p2	long chain base biosynthesis protein 2a isoform X2 [Citrus sinensis]	185	1.97703E-127	99.05
TRINITY_DN1117_c0_g1_i12.p3	---NA---	130
TRINITY_DN1117_c0_g1_i13.p1	long chain base biosynthesis protein 2a [Quercus suber]	489	0	96.67
TRINITY_DN1117_c0_g1_i13.p2	---NA---	110
TRINITY_DN1117_c0_g1_i14.p1	long chain base biosynthesis protein 2a [Rhododendron vialii]	552	0	96.96
TRINITY_DN1117_c0_g1_i14.p2	---NA---	113
TRINITY_DN1117_c0_g1_i6.p1	long chain base biosynthesis protein 2a [Quercus suber]	489	0	96.67
TRINITY_DN1117_c0_g1_i6.p2	---NA---	110
TRINITY_DN1117_c0_g2_i1.p1	basic helix-loop-helix transcription factor [Loropetalum chinense var. rubrum]	172	1.74713E-53	87.58
TRINITY_DN1117_c0_g2_i1.p2	---NA---	101
TRINITY_DN1117_c0_g2_i2.p1	transcription factor ILR3 [Arachis hypogaea]	166	4.33991E-82	89.11
TRINITY_DN1117_c0_g4_i1.p1	basic helix-loop-helix transcription factor [Loropetalum chinense var. rubrum]	234	9.09187E-138	88.68
TRINITY_DN1117_c0_g4_i1.p2	---NA---	108
TRINITY_DN1117_c1_g1_i2.p1	transcription factor ILR3-like isoform X1 [Camellia sinensis]	176	5.02178E-86	79.07
TRINITY_DN1117_c1_g1_i2.p2	---NA---	161
TRINITY_DN1117_c2_g1_i2.p1	Vacuolar protein sorting-associated protein like [Actinidia chinensis var. chinensis]	221	2.81203E-56	67.36
TRINITY_DN1117_c2_g1_i3.p1	Vacuolar protein sorting-associated protein like [Actinidia chinensis var. chinensis]	104	8.38865E-39	74.64
TRINITY_DN1117_c2_g2_i1.p1	putative nitronate monooxygenase [Camellia lanceoleosa]	333	0	93.31
TRINITY_DN11172_c0_g1_i1.p1	HMG-Y-related protein A [Lactuca sativa]	180	7.85039E-62	69.57
TRINITY_DN11176_c0_g1_i1.p1	sirohydrochlorin ferrochelatase, chloroplastic-like isoform X1 [Camellia sinensis]	241	1.1389E-104	84.52
TRINITY_DN11176_c0_g1_i1.p2	---NA---	156
TRINITY_DN11176_c0_g1_i11.p1	sirohydrochlorin ferrochelatase, chloroplastic-like isoform X1 [Camellia sinensis]	204	4.1893E-108	80.54
TRINITY_DN11176_c0_g1_i11.p2	---NA---	147
TRINITY_DN11176_c0_g1_i5.p1	sirohydrochlorin ferrochelatase, chloroplastic-like isoform X1 [Camellia sinensis]	158	4.07583E-72	78.05
TRINITY_DN11176_c0_g1_i5.p2	---NA---	129
TRINITY_DN11176_c0_g1_i8.p1	sirohydrochlorin ferrochelatase, chloroplastic-like isoform X1 [Camellia sinensis]	172	1.60169E-83	79.75
TRINITY_DN11176_c0_g1_i8.p2	---NA---	147
TRINITY_DN11176_c1_g1_i1.p1	ALK tyrosine kinase receptor scd-2 like [Actinidia chinensis var. chinensis]	273	1.77748E-144	89.89
TRINITY_DN11176_c1_g1_i1.p2	---NA---	100
TRINITY_DN11176_c1_g1_i2.p1	ALK tyrosine kinase receptor scd-2 like [Actinidia chinensis var. chinensis]	264	2.20442E-144	89.7
TRINITY_DN11176_c1_g1_i2.p2	---NA---	100
TRINITY_DN11177_c0_g1_i1.p1	BTB/POZ and TAZ domain-containing protein 4-like [Rhododendron vialii]	379	0	87.15
TRINITY_DN11177_c0_g3_i1.p1	BTB/POZ and TAZ domain-containing protein 4 isoform X2 [Juglans microcarpa x Juglans regia]	120	9.91335E-51	83.04
TRINITY_DN11184_c0_g1_i6.p1	cytochrome P450 87A3-like [Prunus mume]	248	2.65492E-127	82.97
TRINITY_DN11184_c0_g1_i6.p2	---NA---	114
TRINITY_DN1119_c0_g1_i1.p1	eukaryotic translation initiation factor 3 subunit L-like [Camellia sinensis]	520	0	96.5
TRINITY_DN1119_c0_g2_i1.p1	Hypothetical predicted protein [Olea europaea subsp. europaea]	432	2.18977E-121	58
TRINITY_DN1119_c0_g2_i1.p2	---NA---	151
TRINITY_DN1119_c0_g2_i1.p3	---NA---	107
TRINITY_DN1119_c0_g2_i1.p4	---NA---	104
TRINITY_DN1119_c1_g2_i1.p1	MADS-box protein JOINTLESS [Quercus suber]	230	1.15858E-137	91.33
TRINITY_DN1119_c3_g1_i1.p1	putative NADPH:adrenodoxin oxidoreductase, mitochondrial-like isoform X1 [Capsicum annuum]	407	8.02233E-138	66.81
TRINITY_DN1119_c3_g1_i1.p2	---NA---	110
TRINITY_DN1119_c4_g1_i1.p1	putative rRNA methyltransferase [Coffea arabica]	842	0	85.45
TRINITY_DN1119_c4_g1_i1.p2	---NA---	164
TRINITY_DN1119_c4_g1_i1.p3	---NA---	139
TRINITY_DN11194_c0_g1_i2.p1	7-methyl-GTP pyrophosphatase-like isoform X2 [Camellia sinensis]	163	1.9596E-68	90.09
TRINITY_DN11194_c0_g1_i2.p2	maf-like protein DDB_G0281937 isoform X2 [Vitis vinifera]	139	4.14315E-56	87.46
TRINITY_DN11197_c0_g1_i4.p1	protein-lysine N-methyltransferase EFM3 [Actinidia eriantha]	401	0	74.97
TRINITY_DN112_c0_g1_i15.p1	Transmembrane GTPase FZO-like [Actinidia chinensis var. chinensis]	409	0	84.26
TRINITY_DN112_c0_g1_i15.p2	Transmembrane GTPase FZO-like [Actinidia chinensis var. chinensis]	373	9.42058E-176	78.27
TRINITY_DN112_c0_g1_i15.p3	---NA---	119
TRINITY_DN112_c1_g1_i5.p1	plant UBX domain-containing protein 1-like [Actinidia eriantha]	248	6.86128E-129	82.74
TRINITY_DN112_c1_g1_i7.p1	plant UBX domain-containing protein 1-like [Actinidia eriantha]	248	6.86128E-129	82.74
TRINITY_DN1120_c0_g1_i9.p1	Amino acid permease [Actinidia chinensis var. chinensis]	339	0	92.98
TRINITY_DN1120_c0_g1_i9.p2	Amino acid transporter, transmembrane [Corchorus capsularis]	129	4.6343E-68	90.36
TRINITY_DN1120_c0_g2_i10.p1	amino acid permease 3-like [Camellia sinensis]	205	1.38226E-127	94.27
TRINITY_DN1120_c0_g2_i10.p2	putative amino acid transporter, transmembrane domain-containing protein [Helianthus annuus]	144	3.88906E-63	84.24
TRINITY_DN1120_c0_g2_i10.p3	Amino acid transporter, transmembrane [Corchorus capsularis]	138	2.97646E-47	92.57
TRINITY_DN1120_c0_g2_i12.p1	amino acid permease 3-like [Actinidia eriantha]	226	1.96676E-128	88.49
TRINITY_DN1120_c0_g2_i12.p2	amino acid permease 3-like [Camellia sinensis]	205	1.38226E-127	94.27
TRINITY_DN1120_c0_g2_i12.p3	---NA---	99
TRINITY_DN1120_c0_g2_i20.p1	amino acid permease 3-like [Camellia sinensis]	205	1.38226E-127	94.27
TRINITY_DN1120_c0_g2_i20.p2	amino acid permease 3 [Cannabis sativa]	152	2.08193E-83	89.2
TRINITY_DN1120_c0_g2_i20.p3	---NA---	99
TRINITY_DN1120_c0_g2_i22.p1	amino acid permease 3-like [Camellia sinensis]	205	1.38226E-127	94.27
TRINITY_DN1120_c0_g2_i22.p2	amino acid permease 3 [Cannabis sativa]	152	2.08193E-83	89.2
TRINITY_DN1120_c0_g2_i22.p3	---NA---	127
TRINITY_DN1120_c0_g2_i3.p1	amino acid permease 3-like [Camellia sinensis]	205	1.38226E-127	94.27
TRINITY_DN1120_c0_g2_i3.p2	putative amino acid transporter, transmembrane domain-containing protein [Helianthus annuus]	144	3.88906E-63	84.24
TRINITY_DN1120_c0_g2_i3.p3	Amino acid transporter, transmembrane [Corchorus capsularis]	115	3.94639E-47	93.64
TRINITY_DN1120_c0_g2_i4.p1	amino acid permease 3-like [Camellia sinensis]	205	1.38226E-127	94.27
TRINITY_DN1120_c0_g2_i4.p2	amino acid permease 3-like [Actinidia eriantha]	147	3.06051E-83	89.97
TRINITY_DN1120_c0_g2_i4.p3	---NA---	99
TRINITY_DN1120_c0_g2_i9.p1	amino acid permease 3-like [Camellia sinensis]	205	1.38226E-127	94.27
TRINITY_DN1120_c0_g2_i9.p2	amino acid permease 3 [Hibiscus trionum]	101	2.98274E-20	90.62
TRINITY_DN1120_c1_g1_i1.p1	DEAD-box ATP-dependent RNA helicase 22 [Cynara cardunculus var. scolymus]	584	0	81.06
TRINITY_DN1120_c1_g1_i1.p2	---NA---	122
TRINITY_DN1120_c1_g1_i2.p1	DEA(D/H)-box RNA helicase family protein [Actinidia rufa]	532	0	74.25
TRINITY_DN1120_c1_g1_i2.p2	---NA---	122
TRINITY_DN1120_c2_g1_i1.p1	peroxisome biogenesis protein 22-like isoform X1 [Actinidia eriantha]	162	9.87466E-83	88.28
TRINITY_DN1120_c2_g1_i1.p2	peroxisome biogenesis protein 22 [Citrus sinensis]	100	2.0814E-59	94.25
TRINITY_DN1120_c2_g1_i2.p1	peroxisome biogenesis protein 22-like isoform X1 [Actinidia eriantha]	273	4.79223E-166	90.78
TRINITY_DN11201_c0_g1_i9.p1	putative disease resistance RPP13-like protein 1 [Vitis vinifera]	222	3.76692E-71	72.4
TRINITY_DN11206_c0_g1_i1.p1	metal transporter Nramp1 [Malus sylvestris]	224	1.17786E-146	94.95
TRINITY_DN1121_c0_g1_i1.p1	glycine dehydrogenase (decarboxylating), mitochondrial-like [Actinidia eriantha]	789	0	93.86
TRINITY_DN1121_c0_g1_i13.p1	glycine dehydrogenase (decarboxylating), mitochondrial-like [Actinidia eriantha]	1050	0	94.48
TRINITY_DN1121_c0_g1_i13.p2	double-stranded RNA-binding protein 4 isoform X1 [Vitis vinifera]	379	1.45801E-134	75.36
TRINITY_DN1121_c0_g1_i2.p1	glycine dehydrogenase (decarboxylating), mitochondrial-like [Actinidia eriantha]	1045	0	94.59
TRINITY_DN1121_c0_g1_i2.p2	---NA---	112
TRINITY_DN1121_c0_g1_i6.p1	double-stranded RNA-binding protein 4 isoform X1 [Vitis vinifera]	379	1.45801E-134	75.36
TRINITY_DN1121_c1_g1_i3.p1	mannose-P-dolichol utilization defect 1 protein homolog 2-like [Actinidia eriantha]	238	7.30107E-155	93.75
TRINITY_DN1121_c1_g1_i4.p1	mannose-P-dolichol utilization defect 1 protein homolog 2 [Sesamum indicum]	135	7.87116E-81	96.82
TRINITY_DN1122_c0_g1_i4.p1	staphylococcal-like nuclease CAN2 [Quercus lobata]	303	3.72385E-180	87.25
TRINITY_DN1122_c0_g1_i4.p2	hypothetical protein F0562_026210 [Nyssa sinensis]	160	3.02128E-70	75.09
TRINITY_DN1122_c0_g1_i6.p1	staphylococcal-like nuclease CAN2 [Quercus lobata]	326	0	87.79
TRINITY_DN1122_c0_g1_i7.p1	hypothetical protein F0562_026210 [Nyssa sinensis]	160	3.02128E-70	75.09
TRINITY_DN1122_c0_g1_i7.p2	staphylococcal-like nuclease CAN2 [Quercus lobata]	152	2.99298E-78	85.76
TRINITY_DN1122_c0_g1_i7.p3	DNase 2 [Eucommia ulmoides]	100	2.42624E-59	93.6
TRINITY_DN1122_c0_g1_i8.p1	staphylococcal-like nuclease CAN2 [Quercus lobata]	326	0	87.79
TRINITY_DN1122_c0_g1_i8.p2	hypothetical protein F0562_026210 [Nyssa sinensis]	160	3.02128E-70	75.09
TRINITY_DN1122_c2_g1_i2.p1	hypothetical protein F0562_035499 [Nyssa sinensis]	129	8.9669E-12	67.65
TRINITY_DN1122_c2_g1_i3.p1	hypothetical protein F0562_035499 [Nyssa sinensis]	144	3.67387E-11	62.26
TRINITY_DN11220_c0_g1_i1.p1	LIM domain-containing protein WLIM1-like [Camellia sinensis]	197	3.11864E-133	94.13
TRINITY_DN11220_c1_g1_i11.p1	delta-aminolevulinic acid dehydratase, chloroplastic [Rhododendron vialii]	274	9.17405E-147	87.4
TRINITY_DN11220_c1_g1_i11.p2	delta-aminolevulinic acid dehydratase, chloroplastic [Syzygium oleosum]	175	3.36122E-120	99.37
TRINITY_DN11220_c1_g1_i11.p3	unnamed protein product [Ananas comosus var. bracteatus]	107	1.05352E-11	51.96
TRINITY_DN11220_c1_g1_i13.p1	delta-aminolevulinic acid dehydratase 1, chloroplastic isoform X2 [Olea europaea var. sylvestris]	282	0	99.18
TRINITY_DN11220_c1_g1_i13.p2	delta-aminolevulinic acid dehydratase, chloroplastic [Rhododendron vialii]	142	1.03097E-55	78.65
TRINITY_DN11220_c1_g1_i16.p1	delta-aminolevulinic acid dehydratase 1, chloroplastic isoform X2 [Olea europaea var. sylvestris]	362	0	99.12
TRINITY_DN11220_c1_g1_i16.p2	delta-aminolevulinic acid dehydratase, chloroplastic [Rhododendron vialii]	142	1.03097E-55	78.65
TRINITY_DN11220_c1_g1_i22.p1	delta-aminolevulinic acid dehydratase, chloroplastic [Rhododendron vialii]	328	0	89.4
TRINITY_DN11220_c1_g1_i22.p2	unnamed protein product [Ananas comosus var. bracteatus]	107	1.05352E-11	51.96
TRINITY_DN11220_c1_g1_i22.p3	delta-aminolevulinic acid dehydratase, chloroplastic [Cucumis melo]	106	1.0322E-67	99.15
TRINITY_DN11220_c1_g1_i27.p1	delta-aminolevulinic acid dehydratase, chloroplastic [Rhododendron vialii]	430	0	91.47
TRINITY_DN11220_c1_g1_i27.p2	unnamed protein product [Ananas comosus var. bracteatus]	107	1.05352E-11	51.96
TRINITY_DN11220_c1_g1_i9.p1	delta-aminolevulinic acid dehydratase, chloroplastic [Rhododendron vialii]	328	0	89.4
TRINITY_DN11220_c1_g1_i9.p2	unnamed protein product [Ananas comosus var. bracteatus]	107	1.05352E-11	51.96
TRINITY_DN11220_c1_g1_i9.p3	delta-aminolevulinic acid dehydratase, chloroplastic [Cucumis melo]	106	1.0322E-67	99.15
TRINITY_DN11220_c1_g2_i11.p1	Cytoplasmic tRNA 2-thiolation protein 1 [Melia azedarach]	108	1.05385E-50	86.29
TRINITY_DN11220_c1_g2_i3.p1	Cytoplasmic tRNA 2-thiolation protein 1 [Melia azedarach]	108	1.05385E-50	86.29
TRINITY_DN11222_c1_g1_i1.p1	Receptor-like serine/threonine-protein kinase [Actinidia chinensis var. chinensis]	661	0	89
TRINITY_DN11232_c0_g1_i4.p1	cation/H(+) antiporter 18-like [Camellia sinensis]	802	0	88.67
TRINITY_DN11232_c0_g1_i4.p2	hypothetical protein CMV_020967 [Castanea mollissima]	161	1.61552E-78	69.48
TRINITY_DN11232_c0_g1_i4.p3	---NA---	118
TRINITY_DN11234_c0_g3_i2.p1	transcription initiation factor TFIID subunit 1 isoform X1 [Rhododendron vialii]	1881	0	82.53
TRINITY_DN11234_c0_g3_i4.p1	transcription initiation factor TFIID subunit 1 isoform X1 [Rhododendron vialii]	1424	0	83.81
TRINITY_DN11234_c0_g3_i4.p2	transcription initiation factor TFIID subunit 1 [Actinidia eriantha]	452	0	78.52
TRINITY_DN11234_c0_g3_i6.p1	transcription initiation factor TFIID subunit 1 isoform X1 [Rhododendron vialii]	1085	0	85.18
TRINITY_DN11234_c0_g3_i6.p2	Transcription initiation factor TFIID subunit 1 [Vitis vinifera]	142	2.25661E-76	93.44
TRINITY_DN11234_c0_g3_i7.p1	transcription initiation factor TFIID subunit 1 isoform X1 [Rhododendron vialii]	1808	0	82.58
TRINITY_DN11234_c0_g3_i7.p2	transcription initiation factor TFIID subunit 1 isoform X1 [Rhododendron vialii]	104	6.18819E-38	86.02
TRINITY_DN1124_c0_g1_i1.p1	dihydrolipoyllysine-residue acetyltransferase component 1 of pyruvate dehydrogenase complex, mitochondrial isoform X2 [Camellia sinensis]	637	0	85.5
TRINITY_DN1124_c0_g1_i1.p2	---NA---	142
TRINITY_DN1124_c0_g1_i3.p1	dihydrolipoyllysine-residue acetyltransferase component 1 of pyruvate dehydrogenase complex, mitochondrial isoform X4 [Rhododendron vialii]	259	3.59279E-158	92.69
TRINITY_DN1124_c0_g1_i3.p2	---NA---	142
TRINITY_DN1125_c0_g1_i1.p1	Cortactin-binding protein like [Actinidia chinensis var. chinensis]	197	4.13874E-50	63.78
TRINITY_DN1125_c0_g1_i2.p1	Proline-rich nuclear receptor coactivator [Quillaja saponaria]	105	2.9232E-19	61.8
TRINITY_DN11253_c1_g1_i2.p1	protein cornichon homolog 4-like [Salvia splendens]	139	4.82883E-84	92.47
TRINITY_DN11253_c1_g3_i1.p1	protein cornichon homolog 4-like [Actinidia eriantha]	139	4.56619E-75	90.28
TRINITY_DN11253_c1_g3_i1.p2	---NA---	115
TRINITY_DN11253_c2_g1_i1.p1	CASP-like protein 2A1 [Vitis vinifera]	210	3.81795E-111	82.48
TRINITY_DN11253_c2_g1_i2.p1	CASP-like protein 2A1 [Vitis vinifera]	211	2.7425E-113	86.65
TRINITY_DN1127_c0_g1_i15.p1	KH domain-containing protein [Camellia lanceoleosa]	207	7.50932E-117	93.32
TRINITY_DN1127_c0_g1_i15.p2	---NA---	113
TRINITY_DN1127_c0_g1_i15.p3	hypothetical protein CR513_01551, partial [Mucuna pruriens]	110	3.24009E-20	70.49
TRINITY_DN1127_c0_g1_i16.p1	KH domain-containing protein [Actinidia chinensis var. chinensis]	292	0	93.82
TRINITY_DN1127_c0_g1_i22.p1	KH domain-containing protein [Camellia lanceoleosa]	207	7.50932E-117	93.32
TRINITY_DN1127_c0_g1_i22.p2	KH domain-containing protein [Musa troglodytarum]	204	2.45481E-65	88.06
TRINITY_DN1127_c0_g1_i22.p3	hypothetical protein CR513_01551, partial [Mucuna pruriens]	110	3.24009E-20	70.49
TRINITY_DN1127_c0_g1_i30.p1	KH domain-containing protein [Musa troglodytarum]	143	7.80993E-30	84.63
TRINITY_DN1127_c0_g1_i30.p2	hypothetical protein CR513_01551, partial [Mucuna pruriens]	110	3.24009E-20	70.49
TRINITY_DN1127_c0_g1_i6.p1	RNA-binding KH domain-containing protein [Actinidia rufa]	176	6.5585E-121	97.06
TRINITY_DN1127_c0_g1_i7.p1	KH domain-containing protein [Actinidia chinensis var. chinensis]	351	0	93.33
TRINITY_DN1127_c0_g1_i7.p2	hypothetical protein CR513_01551, partial [Mucuna pruriens]	110	3.24009E-20	70.49
TRINITY_DN1127_c0_g1_i9.p1	KH domain-containing protein [Musa troglodytarum]	126	2.02363E-29	88.37
TRINITY_DN1127_c0_g1_i9.p2	RNA-binding KH domain-containing protein [Actinidia rufa]	110	1.6713E-64	96.27
TRINITY_DN11273_c0_g1_i2.p1	nudix hydrolase 25-like [Coffea arabica]	173	1.73189E-113	93.65
TRINITY_DN11273_c0_g1_i5.p1	beta-mannosyltransferase-like protein [Perilla frutescens var. frutescens]	117	3.50505E-76	99.4
TRINITY_DN11273_c0_g1_i7.p1	beta-mannosyltransferase-like protein [Perilla frutescens var. frutescens]	117	3.50505E-76	99.4
TRINITY_DN11273_c0_g2_i6.p1	nudix hydrolase 25-like [Coffea arabica]	199	1.7241E-114	93.62
TRINITY_DN11273_c0_g3_i3.p1	beta-mannosyltransferase-like protein [Perilla frutescens var. frutescens]	117	3.50505E-76	99.4
TRINITY_DN11273_c0_g4_i1.p1	nudix hydrolase 25 [Glycine max]	145	7.62705E-65	94.01
TRINITY_DN1128_c0_g1_i2.p1	PHD finger protein ALFIN-LIKE 2-like [Cucumis melo var. makuwa]	182	3.4081E-102	94.11
TRINITY_DN1128_c0_g1_i5.p1	PHD finger protein ALFIN-LIKE 2-like [Cucumis melo var. makuwa]	242	6.83192E-153	93.79
TRINITY_DN11283_c0_g1_i1.p1	protein AUXIN RESPONSE 4 [Nicotiana attenuata]	474	0	80.11
TRINITY_DN11283_c0_g1_i1.p2	---NA---	173
TRINITY_DN11283_c0_g1_i2.p1	---NA---	174
TRINITY_DN11283_c0_g1_i2.p2	protein AUXIN RESPONSE 4 [Quillaja saponaria]	128	8.70703E-47	72.19
TRINITY_DN11286_c0_g1_i2.p1	Serine/arginine-rich splicing factor like [Actinidia chinensis var. chinensis]	884	0	77.53
TRINITY_DN113_c0_g1_i18.p1	protein SPA1-RELATED 3-like isoform X2 [Solanum lycopersicum]	193	1.89905E-116	94.17
TRINITY_DN113_c0_g1_i18.p2	---NA---	116
TRINITY_DN113_c0_g1_i23.p1	protein SPA1-RELATED 3 isoform X1 [Camellia sinensis]	715	0	78.68
TRINITY_DN113_c0_g1_i23.p2	protein SPA1-RELATED 3-like isoform X2 [Solanum lycopersicum]	146	8.77496E-69	93.93
TRINITY_DN113_c0_g1_i25.p1	protein SPA1-RELATED 3 isoform X1 [Camellia sinensis]	340	2.95824E-169	78.3
TRINITY_DN113_c0_g1_i25.p2	protein SPA1-RELATED 3-like isoform X2 [Actinidia eriantha]	335	3.81479E-166	78.85
TRINITY_DN113_c0_g1_i25.p3	protein SPA1-RELATED 3-like isoform X2 [Solanum lycopersicum]	146	8.77496E-69	93.93
TRINITY_DN113_c0_g1_i26.p1	protein SPA1-RELATED 3-like isoform X2 [Actinidia eriantha]	335	3.81479E-166	78.85
TRINITY_DN113_c0_g1_i26.p2	protein SPA1-RELATED 3 isoform X1 [Camellia sinensis]	287	4.20782E-131	75.82
TRINITY_DN113_c0_g1_i26.p3	protein SPA1-RELATED 3-like isoform X2 [Solanum lycopersicum]	146	8.77496E-69	93.93
TRINITY_DN113_c0_g1_i27.p1	DEK domain-containing chromatin-associated protein 1 isoform X1 [Pyrus x bretschneideri]	242	1.39541E-53	70.77
TRINITY_DN113_c0_g1_i27.p2	---NA---	216
TRINITY_DN113_c0_g1_i30.p1	protein SPA1-RELATED 3 isoform X1 [Camellia sinensis]	717	0	80.93
TRINITY_DN113_c0_g1_i30.p2	protein SPA1-RELATED 3-like isoform X2 [Solanum lycopersicum]	193	1.89905E-116	94.17
TRINITY_DN113_c0_g1_i30.p3	---NA---	116
TRINITY_DN113_c0_g1_i30.p4	---NA---	106
TRINITY_DN113_c0_g1_i32.p1	protein SPA1-RELATED 3 isoform X1 [Camellia sinensis]	892	0	83.67
TRINITY_DN113_c0_g1_i41.p1	protein SPA1-RELATED 3-like isoform X2 [Quercus lobata]	414	0	81.29
TRINITY_DN113_c0_g1_i41.p2	protein SPA1-RELATED 3 isoform X1 [Camellia sinensis]	300	3.5478E-131	75.9
TRINITY_DN113_c0_g1_i41.p3	protein SPA1-RELATED 3-like isoform X2 [Solanum lycopersicum]	146	8.77496E-69	93.93
TRINITY_DN113_c0_g1_i8.p1	protein SPA1-RELATED 4-like isoform X1 [Nicotiana tabacum]	246	1.1686E-150	94.13
TRINITY_DN113_c0_g1_i8.p2	---NA---	116
TRINITY_DN1130_c0_g1_i2.p1	zinc finger protein VAR3, chloroplastic-like [Actinidia eriantha]	868	0	70.64
TRINITY_DN1130_c0_g1_i2.p2	---NA---	103
TRINITY_DN11300_c0_g1_i1.p1	---NA---	138
TRINITY_DN1131_c0_g1_i18.p1	Zinc finger CCCH domain-containing protein [Actinidia chinensis var. chinensis]	1085	2.29228E-133	49.12
TRINITY_DN1131_c0_g1_i18.p2	isoflavone reductase-like protein [Prosopis alba]	215	1.85726E-115	87.83
TRINITY_DN1131_c0_g1_i18.p3	isoflavone reductase [Citrus sinensis]	114	1.11046E-58	92.97
TRINITY_DN1131_c0_g1_i7.p1	Zinc finger CCCH domain-containing protein [Actinidia chinensis var. chinensis]	1085	2.29228E-133	49.12
TRINITY_DN1131_c0_g1_i7.p2	isoflavone reductase-like protein [Prosopis alba]	215	1.85726E-115	87.83
TRINITY_DN1131_c0_g1_i7.p3	NmrA-like negative transcriptional regulator family protein [Actinidia rufa]	148	5.04021E-61	93.64
TRINITY_DN1132_c0_g3_i1.p1	probable E3 ubiquitin-protein ligase LUL4 [Herrania umbratica]	382	7.24998E-168	76.28
TRINITY_DN1132_c0_g3_i1.p2	---NA---	158
TRINITY_DN1132_c0_g4_i1.p1	Major allergen Mal f 1 like [Actinidia chinensis var. chinensis]	118	7.7601E-45	87.86
TRINITY_DN1132_c0_g4_i2.p1	Major allergen Mal f 1 like [Actinidia chinensis var. chinensis]	105	4.58813E-54	87.72
TRINITY_DN1132_c1_g1_i1.p1	Chloride channel protein CLC-e [Vitis vinifera]	394	0	82.6
TRINITY_DN1132_c1_g1_i2.p1	Chloride channel protein CLC-e [Vitis vinifera]	393	0	82.84
TRINITY_DN1132_c1_g1_i2.p2	chloride channel protein CLC-e isoform X1 [Diospyros lotus]	273	5.3579E-81	73.11
TRINITY_DN1132_c1_g1_i2.p3	---NA---	104
TRINITY_DN1132_c1_g1_i2.p4	chloride channel CLC-e isoform X1 [Olea europaea subsp. europaea]	100	9.85633E-44	94.1
TRINITY_DN1132_c1_g1_i3.p1	Chloride channel protein like [Actinidia chinensis var. chinensis]	759	0	81.14
TRINITY_DN1132_c1_g1_i5.p1	chloride channel CLC-e isoform X1 [Olea europaea subsp. europaea]	697	0	82.48
TRINITY_DN11330_c0_g1_i4.p1	cellulose synthase A catalytic subunit 2 [UDP-forming]-like [Actinidia eriantha]	1095	0	94.38
TRINITY_DN11330_c0_g1_i4.p2	Os09g0422550 [Oryza sativa Japonica Group]	167	2.78376E-19	59.31
TRINITY_DN11330_c0_g1_i4.p3	hypothetical protein HanIR_Chr05g0254001 [Helianthus annuus]	161	8.48096E-13	72.88
TRINITY_DN11330_c0_g1_i4.p4	---NA---	129
TRINITY_DN11330_c0_g1_i4.p5	---NA---	117
TRINITY_DN11330_c0_g1_i4.p6	---NA---	103
TRINITY_DN11333_c1_g1_i1.p1	U2 small nuclear ribonucleoprotein [Actinidia chinensis var. chinensis]	146	5.37545E-60	83.36
TRINITY_DN11333_c1_g1_i1.p2	---NA---	111
TRINITY_DN11334_c0_g1_i3.p1	---NA---	109
TRINITY_DN11334_c0_g1_i5.p1	---NA---	109
TRINITY_DN11334_c0_g2_i1.p1	---NA---	109
TRINITY_DN1134_c0_g1_i1.p1	Soluble inorganic pyrophosphatase [Actinidia chinensis var. chinensis]	214	1.34398E-140	92.87
TRINITY_DN11348_c0_g2_i1.p1	uncharacterized protein LOC115701081 isoform X3 [Cannabis sativa]	182	1.5509E-17	66.45
TRINITY_DN11348_c0_g2_i1.p2	hypothetical protein F0562_004185 [Nyssa sinensis]	105	2.69788E-59	89.35
TRINITY_DN11348_c0_g3_i1.p1	tRNA(adenine(34)) deaminase, chloroplastic [Vitis vinifera]	1092	0	57.46
TRINITY_DN11348_c0_g3_i1.p2	tRNA(adenine(34)) deaminase, chloroplastic [Olea europaea subsp. europaea]	127	4.58833E-64	85.01
TRINITY_DN11348_c0_g3_i2.p1	tRNA(adenine(34)) deaminase, chloroplastic [Vitis vinifera]	1222	0	59.15
TRINITY_DN1135_c0_g1_i7.p1	elongation factor 1-gamma [Vitis vinifera]	427	0	89.32
TRINITY_DN11357_c0_g1_i2.p1	MMS19 nucleotide excision repair protein homolog isoform X2 [Camellia sinensis]	1152	0	79.44
TRINITY_DN11357_c0_g1_i2.p2	---NA---	111
TRINITY_DN11357_c0_g1_i2.p3	---NA---	105
TRINITY_DN1137_c0_g1_i1.p1	WEB family protein At5g55860-like isoform X7 [Durio zibethinus]	650	0	85.04
TRINITY_DN1137_c0_g1_i1.p2	---NA---	111
TRINITY_DN1137_c0_g1_i2.p1	WEB family protein At5g55860-like isoform X7 [Durio zibethinus]	650	0	85.04
TRINITY_DN1137_c0_g1_i2.p2	---NA---	111
TRINITY_DN1137_c0_g1_i3.p1	WEB family protein At5g55860-like isoform X7 [Durio zibethinus]	650	0	85.04
TRINITY_DN1137_c0_g1_i3.p2	---NA---	111
TRINITY_DN1137_c0_g2_i2.p1	flowering time control protein FCA-like isoform X3 [Actinidia eriantha]	343	3.50624E-133	71.66
TRINITY_DN1137_c0_g2_i2.p2	flowering time control protein FCA-like isoform X1 [Durio zibethinus]	114	1.97016E-33	70.42
TRINITY_DN1137_c0_g2_i3.p1	flowering time control protein FCA-like isoform X1 [Durio zibethinus]	286	2.91452E-78	56.21
TRINITY_DN1137_c0_g2_i3.p2	---NA---	122
TRINITY_DN1137_c0_g2_i4.p1	flowering time control protein FCA-like isoform X1 [Durio zibethinus]	311	1.28559E-87	57.99
TRINITY_DN1137_c0_g2_i4.p2	flowering time control protein FCA-like isoform X3 [Actinidia eriantha]	224	3.78026E-86	68.05
TRINITY_DN1137_c0_g2_i4.p3	---NA---	122
TRINITY_DN1137_c0_g2_i5.p1	flowering time control protein FCA-like isoform X1 [Durio zibethinus]	523	2.44817E-172	61.7
TRINITY_DN1137_c0_g2_i5.p2	---NA---	122
TRINITY_DN1137_c0_g4_i2.p1	WEB family protein At5g55860-like isoform X7 [Durio zibethinus]	650	0	85.57
TRINITY_DN1137_c0_g4_i2.p2	---NA---	100
TRINITY_DN1137_c0_g4_i5.p1	WEB family protein At5g55860 [Hevea brasiliensis]	202	3.14954E-103	83.51
TRINITY_DN1137_c0_g4_i5.p2	---NA---	100
TRINITY_DN1137_c1_g1_i2.p1	NAD-dependent deacetylase SRT1 [Olea europaea subsp. europaea]	481	0	84.31
TRINITY_DN1137_c1_g1_i4.p1	NAD-dependent deacetylase SRT1 [Olea europaea subsp. europaea]	279	1.09608E-126	76.74
TRINITY_DN1137_c1_g1_i4.p2	NAD-dependent protein deacetylase SRT1 [Ananas comosus]	225	3.24968E-141	92.82
TRINITY_DN11377_c0_g1_i1.p1	ubiquinol-cytochrome-c reductase complex assembly factor 1-like [Nicotiana tomentosiformis]	270	2.57516E-150	84.75
TRINITY_DN11377_c0_g1_i2.p1	ubiquinol-cytochrome-c reductase complex assembly factor 1 [Rosa chinensis]	290	5.43014E-163	84.84
TRINITY_DN1138_c0_g1_i1.p1	---NA---	163
TRINITY_DN1138_c0_g1_i10.p1	---NA---	118
TRINITY_DN1138_c0_g1_i14.p1	---NA---	118
TRINITY_DN1138_c0_g1_i19.p1	---NA---	118
TRINITY_DN1138_c0_g1_i6.p1	---NA---	118
TRINITY_DN1138_c0_g1_i8.p1	---NA---	147
TRINITY_DN1138_c1_g1_i16.p1	NADH-dependent glutamate synthase 1 isoform 1 [Theobroma cacao]	1900	0	95.62
TRINITY_DN1138_c1_g1_i16.p2	glutamate synthase [NADH] [Datura stramonium]	338	0	89.5
TRINITY_DN1138_c1_g1_i16.p3	hypothetical protein NC652_034383 [Populus alba x Populus x berolinensis]	148	4.87355E-28	83.74
TRINITY_DN1138_c1_g1_i16.p4	---NA---	130
TRINITY_DN1138_c1_g1_i16.p5	---NA---	124
TRINITY_DN1138_c1_g1_i16.p6	NADH-dependent glutamate synthase 1 [Actinidia rufa]	108	1.76556E-13	77.36
TRINITY_DN1138_c1_g1_i20.p1	NADH-dependent glutamate synthase 1 isoform 1 [Theobroma cacao]	1900	0	95.62
TRINITY_DN1138_c1_g1_i20.p2	glutamate synthase 1 [NADH], chloroplastic-like [Nicotiana tabacum]	323	0	88.7
TRINITY_DN1138_c1_g1_i20.p3	hypothetical protein NC652_034383 [Populus alba x Populus x berolinensis]	148	4.87355E-28	83.74
TRINITY_DN1138_c1_g1_i20.p4	---NA---	130
TRINITY_DN1138_c1_g1_i20.p5	---NA---	124
TRINITY_DN1138_c1_g1_i20.p6	NADH-dependent glutamate synthase 1 [Actinidia rufa]	108	1.76556E-13	77.36
TRINITY_DN1138_c1_g1_i9.p1	glutamate synthase 1 [NADH], chloroplastic isoform X1 [Vitis vinifera]	1098	0	94.16
TRINITY_DN1138_c1_g1_i9.p2	NADH-dependent glutamate synthase 1 [Actinidia rufa]	108	1.76556E-13	77.36
TRINITY_DN1138_c2_g1_i1.p1	---NA---	132
TRINITY_DN1138_c2_g1_i1.p2	Hypothetical predicted protein [Olea europaea subsp. europaea]	108	3.91494E-20	59.91
TRINITY_DN1139_c0_g1_i1.p1	U-box domain-containing protein 19 [Vitis vinifera]	683	0	77.75
TRINITY_DN1139_c0_g1_i1.p2	hypothetical protein TorRG33x02_051710 [Trema orientale]	168	7.0982E-55	72.46
TRINITY_DN1139_c0_g1_i2.p1	U-box domain-containing protein 19 [Vitis vinifera]	683	0	77.75
TRINITY_DN1139_c0_g1_i2.p2	hypothetical protein TorRG33x02_051710 [Trema orientale]	168	7.0982E-55	72.46
TRINITY_DN114_c0_g2_i1.p1	cytochrome b5 [Capsicum annuum]	134	7.39813E-86	91.9
TRINITY_DN114_c0_g2_i2.p1	cytochrome b5 [Capsicum annuum]	134	7.39813E-86	91.9
TRINITY_DN1140_c0_g1_i2.p1	pantothenate kinase 2 isoform X1 [Hevea brasiliensis]	708	0	92.36
TRINITY_DN1140_c0_g1_i2.p2	pantothenate kinase 2 isoform X1 [Vitis vinifera]	189	2.08177E-118	94.49
TRINITY_DN1140_c0_g1_i2.p3	hypothetical protein NC653_029410 [Populus alba x Populus x berolinensis]	128	2.77558E-18	78.18
TRINITY_DN1140_c0_g1_i4.p1	pantothenate kinase 2 isoform X1 [Vitis vinifera]	905	0	92.84
TRINITY_DN1140_c0_g1_i4.p2	hypothetical protein NC653_029410 [Populus alba x Populus x berolinensis]	148	5.50013E-18	78.18
TRINITY_DN11400_c0_g1_i1.p1	transcription repressor MYB6-like [Populus alba]	119	3.91818E-82	98.28
TRINITY_DN11402_c0_g1_i1.p1	PH, RCC1 and FYVE domains-containing protein 1 [Malania oleifera]	529	0	80.79
TRINITY_DN11402_c0_g1_i1.p2	---NA---	105
TRINITY_DN11412_c0_g1_i3.p1	PRA1 family protein [Quillaja saponaria]	264	2.55218E-137	82.13
TRINITY_DN11426_c0_g1_i1.p1	Levodione reductase [Camellia lanceoleosa]	267	1.70536E-159	90.37
TRINITY_DN1143_c0_g1_i1.p1	SART-1 family protein DOT2-like isoform X1 [Actinidia eriantha]	944	0	84.29
TRINITY_DN1143_c0_g1_i1.p2	---NA---	159
TRINITY_DN1143_c0_g1_i1.p3	---NA---	114
TRINITY_DN1143_c0_g1_i1.p4	---NA---	110
TRINITY_DN1143_c0_g1_i1.p5	---NA---	108
TRINITY_DN1143_c0_g1_i14.p1	SART-1 family protein DOT2-like isoform X1 [Actinidia eriantha]	534	0	90.24
TRINITY_DN1143_c0_g1_i14.p2	SART-1 family protein DOT2 [Vitis vinifera]	451	5.27568E-174	78.49
TRINITY_DN1143_c0_g1_i14.p3	---NA---	159
TRINITY_DN1143_c0_g1_i14.p4	---NA---	110
TRINITY_DN1143_c0_g1_i14.p5	---NA---	108
TRINITY_DN1143_c0_g1_i2.p1	SART-1 family protein DOT2-like isoform X1 [Actinidia eriantha]	945	0	84.35
TRINITY_DN1143_c0_g1_i2.p2	---NA---	159
TRINITY_DN1143_c0_g1_i2.p3	---NA---	114
TRINITY_DN1143_c0_g1_i2.p4	---NA---	110
TRINITY_DN1143_c0_g1_i2.p5	---NA---	108
TRINITY_DN1143_c0_g1_i4.p1	ATPase 11, plasma membrane-type [Trifolium repens]	956	0	97.63
TRINITY_DN1143_c0_g1_i4.p2	ankyrin repeat domain-containing protein 13C-A [Populus alba x Populus x berolinensis]	647	0	91.66
TRINITY_DN1143_c0_g1_i4.p3	---NA---	118
TRINITY_DN1143_c0_g1_i4.p4	Os03g0100850 [Oryza sativa Japonica Group]	115	4.51503E-48	76.61
TRINITY_DN1143_c0_g1_i4.p5	---NA---	104
TRINITY_DN1143_c0_g1_i5.p1	ankyrin repeat domain-containing protein 13C-A [Populus alba x Populus x berolinensis]	647	0	91.66
TRINITY_DN1143_c0_g1_i5.p2	SART-1 family protein DOT2-like isoform X1 [Actinidia eriantha]	550	0	85.31
TRINITY_DN1143_c0_g1_i5.p3	SART-1 family protein DOT2-like isoform X1 [Actinidia eriantha]	284	3.05796E-148	87.92
TRINITY_DN1143_c0_g1_i5.p4	---NA---	118
TRINITY_DN1143_c0_g1_i5.p5	---NA---	114
TRINITY_DN1143_c0_g1_i5.p6	---NA---	110
TRINITY_DN1143_c0_g1_i6.p1	SART-1 family protein DOT2-like isoform X1 [Actinidia eriantha]	945	0	84.35
TRINITY_DN1143_c0_g1_i6.p2	---NA---	159
TRINITY_DN1143_c0_g1_i6.p3	---NA---	114
TRINITY_DN1143_c0_g1_i6.p4	---NA---	110
TRINITY_DN1143_c0_g1_i6.p5	---NA---	108
TRINITY_DN1143_c0_g1_i9.p1	ankyrin repeat domain-containing protein 13C-A [Populus alba x Populus x berolinensis]	647	0	91.66
TRINITY_DN1143_c0_g1_i9.p2	---NA---	118
TRINITY_DN1143_c1_g1_i2.p1	protein TORMOZ EMBRYO DEFECTIVE isoform X2 [Diospyros lotus]	478	0	87.74
TRINITY_DN1143_c1_g1_i2.p2	Transducin beta-like protein 3 [Vitis vinifera]	254	8.42582E-133	82.7
TRINITY_DN1143_c1_g1_i3.p1	protein TORMOZ EMBRYO DEFECTIVE isoform X2 [Diospyros lotus]	887	0	87.33
TRINITY_DN1143_c1_g1_i4.p1	protein TORMOZ EMBRYO DEFECTIVE isoform X2 [Diospyros lotus]	667	0	90.51
TRINITY_DN1143_c1_g1_i4.p2	WD REPEATS REGION domain-containing protein [Citrus sinensis]	229	4.15956E-114	80.42
TRINITY_DN1143_c2_g1_i1.p1	putative auxin efflux carrier component 1c [Mucuna pruriens]	164	1.70577E-62	95.24
TRINITY_DN1143_c2_g1_i1.p2	auxin efflux carrier component 7-like [Populus alba x Populus x berolinensis]	114	2.05033E-35	83.17
TRINITY_DN1143_c2_g1_i3.p1	Auxin efflux carrier [Corchorus capsularis]	320	0	92.08
TRINITY_DN1143_c2_g1_i4.p1	Auxin efflux facilitator isoform 3 [Theobroma cacao]	222	1.80032E-110	88.7
TRINITY_DN1143_c2_g1_i4.p2	putative auxin efflux carrier component 1c [Mucuna pruriens]	164	1.70577E-62	95.24
TRINITY_DN1143_c2_g2_i1.p1	Magnesium transporter MRS2-2 like [Actinidia chinensis var. chinensis]	390	0	92.94
TRINITY_DN1143_c3_g1_i1.p1	late embryogenesis abundant (LEA) hydroxyproline-rich glycoprotein family [Actinidia rufa]	234	8.9801E-126	87.79
TRINITY_DN1143_c3_g1_i1.p2	---NA---	175
TRINITY_DN1143_c3_g1_i1.p3	hypothetical protein PanWU01x14_154200, partial [Parasponia andersonii]	172	6.81126E-24	64.94
TRINITY_DN1143_c3_g1_i1.p4	hypothetical protein HanIR_Chr10g0477631 [Helianthus annuus]	156	3.87478E-14	64.2
TRINITY_DN1143_c3_g2_i1.p1	Early growth response protein like [Actinidia chinensis var. chinensis]	203	3.65596E-97	75.77
TRINITY_DN1143_c3_g2_i2.p1	Early growth response protein like [Actinidia chinensis var. chinensis]	200	1.16078E-97	77.08
TRINITY_DN1143_c6_g1_i1.p1	trihelix transcription factor ASIL2-like isoform X1 [Actinidia eriantha]	128	1.83805E-41	76.42
TRINITY_DN1143_c6_g1_i1.p2	---NA---	102
TRINITY_DN1144_c0_g1_i1.p1	E3 ubiquitin-protein ligase KEG-like [Prosopis alba]	112	1.73579E-40	83.48
TRINITY_DN1144_c0_g2_i2.p1	Zinc finger protein like [Actinidia chinensis var. chinensis]	308	2.35218E-129	70.14
TRINITY_DN11450_c0_g1_i1.p1	---NA---	109
TRINITY_DN11452_c1_g1_i4.p1	diacylglycerol kinase 5 [Rhododendron vialii]	488	0	88.89
TRINITY_DN11452_c2_g1_i1.p1	putative casein kinase II subunit beta-4 [Solanum tuberosum]	130	1.40528E-66	84.84
TRINITY_DN1146_c0_g1_i11.p1	myosin-10-like [Populus alba]	1299	0	75.71
TRINITY_DN1146_c0_g1_i11.p2	---NA---	118
TRINITY_DN1146_c0_g1_i5.p1	myosin-10-like [Populus alba]	1286	0	76.87
TRINITY_DN1146_c0_g1_i5.p2	---NA---	118
TRINITY_DN1146_c0_g1_i9.p1	myosin-10-like [Populus alba]	1287	0	77.21
TRINITY_DN1146_c0_g1_i9.p2	---NA---	118
TRINITY_DN11465_c0_g1_i1.p1	HMG-Y-related protein A-like [Gossypium hirsutum]	183	2.01534E-73	77.96
TRINITY_DN11465_c0_g1_i1.p2	---NA---	104
TRINITY_DN1147_c0_g1_i1.p1	WAT1-related protein At1g43650-like [Coffea eugenioides]	357	0	83.13
TRINITY_DN1147_c0_g1_i1.p2	---NA---	133
TRINITY_DN1147_c0_g1_i2.p1	WAT1-related protein [Vitis vinifera]	318	7.33515E-157	75.3
TRINITY_DN1147_c0_g1_i2.p2	---NA---	121
TRINITY_DN1147_c0_g2_i1.p1	hypothetical protein ACMD2_16103 [Ananas comosus]	162	7.35735E-13	56.07
TRINITY_DN1147_c0_g2_i1.p2	Calcium uniporter protein [Actinidia chinensis var. chinensis]	125	2.71691E-68	87.67
TRINITY_DN1147_c0_g2_i1.p3	calcium uniporter protein 6, mitochondrial-like [Glycine soja]	104	3.98617E-42	95.41
TRINITY_DN1147_c0_g2_i1.p4	---NA---	99
TRINITY_DN1147_c0_g2_i11.p1	Calcium uniporter protein [Actinidia chinensis var. chinensis]	177	1.07739E-48	69.05
TRINITY_DN1147_c0_g2_i11.p2	hypothetical protein ACMD2_16103 [Ananas comosus]	162	7.35735E-13	56.07
TRINITY_DN1147_c0_g2_i11.p3	Calcium uniporter protein [Actinidia chinensis var. chinensis]	125	2.71691E-68	87.67
TRINITY_DN1147_c0_g2_i11.p4	bis(5'-adenosyl)-triphosphatase-like isoform X2 [Nicotiana tabacum]	108	6.76579E-37	69.62
TRINITY_DN1147_c0_g2_i11.p5	---NA---	99
TRINITY_DN1147_c0_g2_i17.p1	Calcium uniporter protein [Actinidia chinensis var. chinensis]	160	3.89381E-91	88.8
TRINITY_DN1147_c0_g2_i17.p2	hypothetical protein ACMD2_16103 [Ananas comosus]	160	6.26792E-13	56.07
TRINITY_DN1147_c0_g2_i17.p3	Bifunctional bis(5'-adenosyl)-triphosphatase/adenylylsulfatase [Actinidia chinensis var. chinensis]	157	5.5269E-99	92.13
TRINITY_DN1147_c0_g2_i17.p4	---NA---	99
TRINITY_DN1147_c0_g2_i30.p1	Calcium uniporter protein [Actinidia chinensis var. chinensis]	308	6.52509E-156	80.15
TRINITY_DN1147_c0_g2_i30.p2	hypothetical protein ACMD2_16103 [Ananas comosus]	215	2.3705E-12	56.07
TRINITY_DN1147_c0_g2_i34.p1	Calcium uniporter protein [Actinidia chinensis var. chinensis]	308	6.52509E-156	80.15
TRINITY_DN1147_c0_g2_i34.p2	hypothetical protein ACMD2_16103 [Ananas comosus]	215	2.3705E-12	56.07
TRINITY_DN1147_c0_g2_i34.p3	bis(5'-adenosyl)-triphosphatase-like isoform X2 [Nicotiana tabacum]	108	6.76579E-37	69.62
TRINITY_DN1147_c0_g2_i34.p4	---NA---	99
TRINITY_DN1147_c0_g2_i38.p1	Bifunctional bis(5'-adenosyl)-triphosphatase/adenylylsulfatase [Actinidia chinensis var. chinensis]	219	2.73066E-106	84.23
TRINITY_DN1147_c0_g2_i38.p2	Calcium uniporter protein [Actinidia chinensis var. chinensis]	160	3.89381E-91	88.8
TRINITY_DN1147_c0_g2_i38.p3	hypothetical protein ACMD2_16103 [Ananas comosus]	160	6.26792E-13	56.07
TRINITY_DN1147_c0_g2_i38.p4	---NA---	99
TRINITY_DN1147_c0_g2_i49.p1	hypothetical protein ACMD2_16103 [Ananas comosus]	162	7.35735E-13	56.07
TRINITY_DN1147_c0_g2_i49.p2	Calcium uniporter protein [Actinidia chinensis var. chinensis]	125	2.71691E-68	87.67
TRINITY_DN1147_c0_g2_i49.p3	bis(5'-adenosyl)-triphosphatase-like isoform X2 [Nicotiana tabacum]	108	6.76579E-37	69.62
TRINITY_DN1147_c0_g2_i49.p4	---NA---	99
TRINITY_DN1147_c2_g1_i3.p1	probable protein phosphatase 2C 38 [Camellia sinensis]	381	0	88.81
TRINITY_DN1147_c2_g1_i3.p2	---NA---	136
TRINITY_DN1147_c2_g1_i3.p3	hypothetical protein G2W53_027768 [Senna tora]	100	1.21956E-15	71.43
TRINITY_DN1147_c2_g1_i4.p1	Probable protein phosphatase 2C 38 [Striga hermonthica]	318	0	89.32
TRINITY_DN1147_c2_g1_i4.p2	---NA---	136
TRINITY_DN1147_c2_g1_i4.p3	hypothetical protein G2W53_027768 [Senna tora]	100	1.21956E-15	71.43
TRINITY_DN1147_c2_g1_i5.p1	probable protein phosphatase 2C 38 [Camellia sinensis]	381	0	88.81
TRINITY_DN1147_c2_g1_i5.p2	hypothetical protein G2W53_027768 [Senna tora]	100	1.21956E-15	71.43
TRINITY_DN1147_c5_g1_i1.p1	putative ubiquitinyl hydrolase 1 [Helianthus annuus]	483	0	93.35
TRINITY_DN115_c0_g4_i1.p1	60S ribosomal protein L18-2 [Vitis vinifera]	187	6.24807E-127	97.62
TRINITY_DN115_c1_g1_i1.p1	Glycosyltransferase [Actinidia chinensis var. chinensis]	554	0	77.37
TRINITY_DN115_c1_g1_i1.p2	---NA---	157
TRINITY_DN115_c1_g1_i2.p1	Glycosyltransferase [Actinidia chinensis var. chinensis]	553	0	78.38
TRINITY_DN115_c1_g1_i2.p2	---NA---	157
TRINITY_DN115_c1_g1_i2.p3	---NA---	104
TRINITY_DN115_c1_g1_i3.p1	Glycosyltransferase [Actinidia chinensis var. chinensis]	553	0	78.38
TRINITY_DN115_c1_g1_i3.p2	---NA---	157
TRINITY_DN115_c1_g1_i3.p3	---NA---	104
TRINITY_DN1150_c0_g1_i1.p1	branched-chain amino acid aminotransferase 2, chloroplastic-like [Coffea arabica]	319	0	86.58
TRINITY_DN1150_c0_g1_i1.p2	---NA---	105
TRINITY_DN1150_c0_g1_i3.p1	branched-chain amino acid aminotransferase 2, chloroplastic [Coffea eugenioides]	411	0	88.07
TRINITY_DN1150_c0_g1_i3.p2	---NA---	105
TRINITY_DN1150_c1_g1_i16.p1	uncharacterized lipoprotein syc1174_c-like isoform X2 [Carya illinoinensis]	244	1.09305E-130	86.62
TRINITY_DN1151_c2_g1_i1.p1	guanylate kinase 2, chloroplastic/mitochondrial-like [Coffea arabica]	304	3.38559E-173	85.93
TRINITY_DN1151_c2_g1_i2.p1	guanylate kinase 2, chloroplastic/mitochondrial-like [Coffea arabica]	304	3.38559E-173	85.93
TRINITY_DN11514_c0_g1_i6.p1	subtilisin-like protease SBT1.9 [Camellia sinensis]	507	0	84.74
TRINITY_DN11514_c0_g1_i6.p2	---NA---	118
TRINITY_DN11514_c0_g1_i6.p3	---NA---	99
TRINITY_DN11515_c0_g1_i1.p1	Glutamyl-tRNA reductase [Actinidia chinensis var. chinensis]	553	0	92.12
TRINITY_DN11515_c0_g1_i1.p2	Os10g0502450 [Oryza sativa Japonica Group]	206	5.4957E-70	73.47
TRINITY_DN1152_c0_g1_i13.p1	monodehydroascorbate reductase 4, peroxisomal [Quercus robur]	323	0	91.91
TRINITY_DN1152_c0_g1_i13.p2	---NA---	114
TRINITY_DN1152_c0_g1_i18.p1	monodehydroascorbate reductase 4, peroxisomal [Quercus robur]	323	0	91.91
TRINITY_DN1152_c0_g1_i18.p2	---NA---	114
TRINITY_DN1152_c0_g1_i2.p1	Monodehydroascorbate reductase 4 (peroxisomal) [Citrus sinensis]	114	4.09143E-66	91
TRINITY_DN1152_c0_g1_i5.p1	Monodehydroascorbate reductase 4, peroxisomal [Trifolium repens]	238	5.87114E-150	92.32
TRINITY_DN1152_c0_g1_i7.p1	monodehydroascorbate reductase 4, peroxisomal [Quercus robur]	360	0	92.32
TRINITY_DN1152_c0_g1_i7.p2	---NA---	114
TRINITY_DN11533_c0_g2_i3.p1	---NA---	204
TRINITY_DN11533_c0_g2_i3.p2	---NA---	200
TRINITY_DN11533_c0_g2_i4.p1	---NA---	178
TRINITY_DN11533_c0_g2_i4.p2	---NA---	174
TRINITY_DN11533_c0_g2_i4.p3	---NA---	120
TRINITY_DN11535_c1_g1_i4.p1	molybdopterin biosynthesis protein CNX1 [Juglans regia]	312	4.73829E-180	88.47
TRINITY_DN11535_c1_g1_i4.p2	molybdopterin biosynthesis protein CNX1 isoform X1 [Diospyros lotus]	305	3.4016E-171	88.99
TRINITY_DN11535_c1_g1_i4.p3	---NA---	217
TRINITY_DN11535_c1_g1_i4.p4	---NA---	139
TRINITY_DN11535_c1_g1_i4.p5	---NA---	120
TRINITY_DN11535_c1_g1_i7.p1	molybdopterin biosynthesis protein CNX1 isoform X1 [Diospyros lotus]	675	0	87.92
TRINITY_DN11535_c1_g1_i7.p2	---NA---	217
TRINITY_DN11535_c1_g1_i7.p3	---NA---	139
TRINITY_DN1154_c0_g1_i1.p1	Ubiquitin carboxyl-terminal hydrolase 13 [Camellia lanceoleosa]	1694	0	91.35
TRINITY_DN1154_c0_g1_i1.p2	---NA---	134
TRINITY_DN1154_c0_g1_i1.p3	---NA---	105
TRINITY_DN1154_c0_g1_i2.p1	math domain and coiled-coil domain-containing protein [Quercus suber]	1599	0	91.46
TRINITY_DN1154_c0_g1_i2.p2	---NA---	134
TRINITY_DN1154_c1_g1_i4.p1	patatin-like protein 6 [Populus alba]	460	0	88.58
TRINITY_DN1154_c1_g2_i1.p1	probable LRR receptor-like serine/threonine-protein kinase At1g67720 [Nicotiana tabacum]	186	1.10768E-102	91.7
TRINITY_DN1154_c1_g2_i1.p2	probable LRR receptor-like serine/threonine-protein kinase At1g67720 [Coffea arabica]	109	8.76602E-61	94.1
TRINITY_DN1154_c1_g2_i10.p1	probable LRR receptor-like serine/threonine-protein kinase At1g67720 [Nicotiana tabacum]	363	0	94.25
TRINITY_DN1154_c1_g2_i12.p1	LRR receptor-like serine/threonine-protein kinase precursor [Actinidia chinensis var. chinensis]	441	0	92.36
TRINITY_DN1154_c1_g2_i12.p2	LRR receptor-like serine/threonine-protein kinase precursor [Actinidia chinensis var. chinensis]	280	3.84135E-165	87.83
TRINITY_DN1154_c1_g2_i13.p1	LRR receptor-like serine/threonine-protein kinase precursor [Actinidia chinensis var. chinensis]	439	0	92.61
TRINITY_DN1154_c1_g2_i2.p1	LRR receptor-like serine/threonine-protein kinase precursor [Actinidia chinensis var. chinensis]	544	0	86.79
TRINITY_DN1154_c1_g2_i2.p2	probable LRR receptor-like serine threonine-kinase At1g67720 [Olea europaea subsp. europaea]	223	1.15854E-143	95.76
TRINITY_DN1154_c1_g2_i2.p3	probable LRR receptor-like serine/threonine-protein kinase At1g67720 [Coffea arabica]	141	1.71022E-79	91.31
TRINITY_DN1154_c1_g2_i2.p4	---NA---	99
TRINITY_DN1154_c1_g2_i7.p1	LRR receptor-like serine/threonine-protein kinase precursor [Actinidia chinensis var. chinensis]	415	0	92.73
TRINITY_DN1154_c1_g2_i7.p2	LRR receptor-like serine/threonine-protein kinase precursor [Actinidia chinensis var. chinensis]	245	7.46796E-142	87.75
TRINITY_DN1154_c1_g2_i9.p1	LRR receptor-like serine/threonine-protein kinase precursor [Actinidia chinensis var. chinensis]	568	0	90.53
TRINITY_DN1154_c1_g2_i9.p2	probable LRR receptor-like serine/threonine-protein kinase At1g67720 [Nicotiana tabacum]	170	9.44719E-101	92.49
TRINITY_DN1154_c1_g2_i9.p3	---NA---	123
TRINITY_DN11546_c0_g1_i4.p1	probable LRR receptor-like serine/threonine-protein kinase At4g29180 isoform X2 [Malania oleifera]	363	0	79.42
TRINITY_DN11546_c0_g1_i4.p2	---NA---	140
TRINITY_DN11546_c0_g1_i4.p3	probable LRR receptor-like serine/threonine-protein kinase At4g29180 [Quercus suber]	110	3.35134E-62	92.16
TRINITY_DN1155_c0_g1_i1.p1	GATA transcription factor 5-like [Camellia sinensis]	333	6.14708E-128	71.67
TRINITY_DN1155_c0_g1_i2.p1	GATA transcription factor 5-like [Olea europaea var. sylvestris]	172	1.07046E-68	75.45
TRINITY_DN1155_c0_g1_i2.p2	putative polyprenol reductase 2-like [Capsicum annuum]	151	1.50176E-36	71.95
TRINITY_DN1155_c1_g1_i11.p1	AT-hook motif nuclear-localized protein 6-like isoform X2 [Coffea arabica]	290	1.7052E-151	78.63
TRINITY_DN1155_c1_g1_i14.p1	AT-hook motif nuclear-localized protein 6-like isoform X2 [Coffea arabica]	144	1.19567E-55	72.12
TRINITY_DN1155_c1_g1_i14.p2	putative DNA-binding protein ESCAROLA [Morella rubra]	106	1.52653E-42	80.15
TRINITY_DN1155_c1_g1_i20.p1	AT-hook motif nuclear-localized protein 1-like [Salvia splendens]	236	5.60911E-127	81.57
TRINITY_DN11550_c0_g1_i2.p1	CHUP1, chloroplastic-like [Capsicum annuum]	174	3.66942E-67	84.95
TRINITY_DN11555_c0_g1_i1.p1	probable glycosyltransferase At5g03795 [Diospyros lotus]	557	0	72.96
TRINITY_DN11555_c0_g1_i3.p1	probable glycosyltransferase At5g03795 [Diospyros lotus]	557	0	72.96
TRINITY_DN11557_c1_g1_i1.p1	profilin 1 [Actinidia rufa]	142	1.02623E-90	96.63
TRINITY_DN1156_c0_g1_i2.p1	UDP-glycosyltransferase 87A1 [Camellia lanceoleosa]	484	0	79.66
TRINITY_DN1156_c0_g1_i2.p2	hypothetical protein TIFTF001_056287, partial [Ficus carica]	114	5.92543E-20	57.8
TRINITY_DN1156_c0_g1_i5.p1	UDP-glycosyltransferase 87A1 [Camellia lanceoleosa]	208	6.54451E-82	84.21
TRINITY_DN1156_c0_g1_i5.p2	hypothetical protein TIFTF001_056287, partial [Ficus carica]	114	5.92543E-20	57.8
TRINITY_DN1156_c0_g2_i1.p1	NAC transcription factor 56 [Manihot esculenta]	351	6.52799E-180	78.38
TRINITY_DN1156_c0_g2_i1.p2	Co-chaperone protein p23-2 [Camellia lanceoleosa]	169	1.1444E-94	92.28
TRINITY_DN1156_c0_g2_i2.p1	NAC transcription factor 56 [Manihot esculenta]	351	6.52799E-180	78.38
TRINITY_DN1156_c1_g1_i1.p1	protein PIN-LIKES 2 [Malania oleifera]	449	0	89.42
TRINITY_DN1156_c1_g1_i1.p2	---NA---	119
TRINITY_DN1156_c1_g1_i1.p3	---NA---	119
TRINITY_DN1156_c2_g1_i1.p1	glycerol kinase [Carya illinoinensis]	531	0	94.93
TRINITY_DN1156_c2_g2_i2.p1	calcium permeable stress-gated cation channel 1-like [Coffea arabica]	771	0	90.55
TRINITY_DN1156_c2_g2_i3.p1	calcium permeable stress-gated cation channel 1-like [Coffea arabica]	771	0	90.55
TRINITY_DN1156_c2_g2_i3.p2	---NA---	103
TRINITY_DN1156_c2_g3_i1.p1	calcium permeable stress-gated cation channel 1 [Carya illinoinensis]	362	0	90.35
TRINITY_DN11567_c0_g2_i2.p1	probable LRR receptor-like serine/threonine-protein kinase At3g47570 [Camellia sinensis]	115	2.76471E-31	69.11
TRINITY_DN11569_c0_g1_i11.p1	deoxyhypusine synthase isoform X4 [Benincasa hispida]	134	2.40737E-78	96.67
TRINITY_DN1157_c0_g1_i3.p1	psbP domain-containing protein 4, chloroplastic [Tarenaya hassleriana]	183	2.24809E-112	93.34
TRINITY_DN1157_c1_g1_i3.p1	ras-related protein RABA2a [Gossypium hirsutum]	215	1.18094E-149	96.77
TRINITY_DN11571_c0_g1_i1.p1	---NA---	103
TRINITY_DN11579_c0_g1_i11.p1	PWWP domain protein [Actinidia chinensis var. chinensis]	704	0	71.89
TRINITY_DN11579_c0_g1_i11.p2	---NA---	135
TRINITY_DN11579_c0_g1_i11.p3	---NA---	123
TRINITY_DN11579_c0_g1_i2.p1	disease resistance protein [Actinidia rufa]	904	0	69.19
TRINITY_DN11579_c0_g1_i2.p2	---NA---	106
TRINITY_DN11579_c0_g1_i4.p1	PWWP domain protein [Actinidia chinensis var. chinensis]	798	0	74.49
TRINITY_DN11579_c0_g1_i4.p2	Hypothetical predicted protein [Olea europaea subsp. europaea]	141	6.33592E-69	82.93
TRINITY_DN11579_c0_g1_i4.p3	---NA---	135
TRINITY_DN11579_c0_g1_i4.p4	---NA---	123
TRINITY_DN11579_c0_g1_i8.p1	Hypothetical predicted protein [Olea europaea subsp. europaea]	141	6.33592E-69	82.93
TRINITY_DN1158_c0_g1_i10.p1	transportin MOS14-like isoform X1 [Actinidia eriantha]	659	0	93.85
TRINITY_DN1158_c0_g1_i10.p2	transportin-3-like isoform X2 [Nicotiana tabacum]	324	0	93.56
TRINITY_DN1158_c0_g1_i14.p1	transportin MOS14-like isoform X1 [Actinidia eriantha]	828	0	93.27
TRINITY_DN1158_c0_g1_i14.p2	transportin MOS14-like isoform X1 [Actinidia eriantha]	117	4.09827E-69	96.78
TRINITY_DN1158_c0_g1_i15.p1	Transportin MOS14 [Camellia lanceoleosa]	487	0	93.66
TRINITY_DN1158_c0_g1_i15.p2	transportin MOS14-like isoform X2 [Actinidia eriantha]	479	0	94.04
TRINITY_DN1158_c0_g1_i5.p1	transportin MOS14-like isoform X1 [Actinidia eriantha]	961	0	93.62
TRINITY_DN1159_c0_g3_i1.p1	membrane-anchored ubiquitin-fold protein 2-like [Actinidia eriantha]	141	3.53954E-70	91.94
TRINITY_DN1159_c0_g3_i2.p1	membrane-anchored ubiquitin-fold protein 2-like [Actinidia eriantha]	141	3.53954E-70	91.94
TRINITY_DN11591_c0_g1_i1.p1	pentatricopeptide repeat-containing protein At1g05750, chloroplastic-like [Camellia sinensis]	139	9.50323E-34	64.79
TRINITY_DN116_c0_g1_i12.p1	serine/threonine-protein kinase tricorner-like isoform X1 [Coffea arabica]	357	0	94.84
TRINITY_DN116_c0_g1_i12.p2	serine/threonine-protein kinase tricorner-like isoform X2 [Cynara cardunculus var. scolymus]	113	2.52036E-59	88.33
TRINITY_DN116_c0_g1_i13.p1	serine/threonine-protein kinase tricorner-like isoform X1 [Coffea arabica]	357	0	94.84
TRINITY_DN116_c0_g1_i13.p2	serine/threonine-protein kinase tricorner-like [Nicotiana tabacum]	172	3.38274E-101	85.11
TRINITY_DN116_c0_g1_i16.p1	Serine/threonine-protein kinase [Actinidia chinensis var. chinensis]	254	3.89126E-164	95.64
TRINITY_DN116_c0_g1_i16.p2	serine/threonine-protein kinase 38-like [Prunus avium]	239	3.10259E-159	92.83
TRINITY_DN116_c0_g1_i16.p3	---NA---	163
TRINITY_DN116_c0_g1_i18.p1	serine/threonine-protein kinase tricorner-like isoform X1 [Coffea arabica]	551	0	94.05
TRINITY_DN116_c0_g1_i18.p2	---NA---	163
TRINITY_DN116_c0_g1_i22.p1	serine/threonine-protein kinase tricorner-like isoform X1 [Coffea arabica]	357	0	94.84
TRINITY_DN116_c0_g1_i22.p2	serine/threonine-protein kinase tricorner-like isoform X2 [Cynara cardunculus var. scolymus]	113	2.52036E-59	88.33
TRINITY_DN116_c1_g1_i1.p1	RING-H2 finger protein ATL80 [Vitis vinifera]	197	1.05321E-91	76.39
TRINITY_DN116_c1_g1_i1.p2	RING/U-box superfamily protein [Actinidia rufa]	116	1.96237E-14	65.6
TRINITY_DN116_c1_g2_i1.p1	Hypothetical predicted protein [Olea europaea subsp. europaea]	295	2.56829E-144	80.44
TRINITY_DN116_c1_g3_i1.p1	auxin response factor 18-like [Camellia sinensis]	344	0	88.85
TRINITY_DN116_c1_g3_i1.p2	auxin response factor 18-like [Mangifera indica]	214	2.00402E-83	69.88
TRINITY_DN116_c1_g3_i1.p3	---NA---	113
TRINITY_DN116_c1_g3_i2.p1	auxin response factor 18 [Vitis vinifera]	665	0	79.6
TRINITY_DN116_c1_g3_i2.p2	---NA---	112
TRINITY_DN116_c3_g1_i1.p1	Kynurenine formamidase [Actinidia chinensis var. chinensis]	272	4.70094E-132	76.22
TRINITY_DN1161_c0_g1_i1.p1	serine/threonine-protein phosphatase PP2A-4 catalytic subunit [Populus alba x Populus x berolinensis]	313	0	98.79
TRINITY_DN1161_c0_g1_i2.p1	serine/threonine-protein phosphatase PP2A-4 catalytic subunit [Populus alba x Populus x berolinensis]	313	0	98.9
TRINITY_DN1161_c0_g1_i5.p1	serine/threonine-protein phosphatase PP2A-4 catalytic subunit [Populus alba x Populus x berolinensis]	313	0	98.91
TRINITY_DN1161_c0_g2_i5.p1	serine/threonine-protein phosphatase PP2A-2 catalytic subunit [Daucus carota subsp. sativus]	117	6.2468E-68	92.84
TRINITY_DN1161_c0_g2_i5.p2	serine/threonine-protein phosphatase PP2A-4 catalytic subunit [Citrus sinensis]	116	1.3133E-33	65.47
TRINITY_DN1161_c0_g2_i5.p3	Serine/threonine-protein phosphatase PP2A-3 catalytic subunit [Acorus gramineus]	115	2.2898E-83	99.91
TRINITY_DN11610_c0_g1_i1.p1	heat stress transcription factor A-4b-like [Rhododendron vialii]	436	0	75.04
TRINITY_DN11619_c0_g1_i1.p1	glutamyl-tRNA(Gln) amidotransferase subunit A, chloroplastic/mitochondrial isoform X1 [Camellia sinensis]	568	0	89.13
TRINITY_DN11619_c0_g1_i1.p2	---NA---	119
TRINITY_DN11619_c0_g1_i1.p3	---NA---	115
TRINITY_DN11619_c0_g1_i13.p1	glutamyl-tRNA(Gln) amidotransferase subunit A, chloroplastic/mitochondrial [Vitis vinifera]	507	0	88.71
TRINITY_DN11619_c0_g1_i13.p2	---NA---	115
TRINITY_DN11619_c0_g1_i2.p1	Glutamyl-tRNA(Gln) amidotransferase subunit A, chloroplastic/mitochondrial [Vitis vinifera]	404	0	87.76
TRINITY_DN11619_c0_g1_i2.p2	glutamyl-tRNA(Gln) amidotransferase subunit A, chloroplastic/mitochondrial [Pistacia vera]	139	3.37562E-88	95.22
TRINITY_DN11619_c0_g1_i2.p3	---NA---	119
TRINITY_DN11619_c0_g1_i2.p4	---NA---	115
TRINITY_DN11619_c0_g1_i3.p1	glutamyl-tRNA(Gln) amidotransferase subunit A, chloroplastic/mitochondrial [Erythranthe guttata]	244	4.88487E-154	94.14
TRINITY_DN11619_c0_g1_i3.p2	Glutamyl-tRNA(Gln) amidotransferase subunit A, chloroplastic/mitochondrial [Vitis vinifera]	213	1.56717E-94	83.54
TRINITY_DN11619_c0_g1_i3.p3	---NA---	119
TRINITY_DN11619_c0_g1_i3.p4	---NA---	115
TRINITY_DN11619_c0_g2_i7.p1	phosphoinositide phosphatase SAC2 isoform X1 [Vitis vinifera]	230	3.31663E-111	79.79
TRINITY_DN11619_c0_g2_i7.p2	---NA---	100
TRINITY_DN1163_c0_g1_i1.p1	senescence associated gene 20 [Actinidia rufa]	183	1.82457E-90	81.54
TRINITY_DN1163_c2_g1_i1.p1	probable glutathione S-transferase [Phoenix dactylifera]	148	4.79566E-53	84.36
TRINITY_DN1163_c2_g1_i2.p1	probable glutathione S-transferase [Actinidia eriantha]	235	1.05757E-110	79.93
TRINITY_DN1163_c2_g1_i2.p2	---NA---	101
TRINITY_DN11632_c0_g1_i1.p1	disease resistance RPP13-like protein 4 [Malania oleifera]	667	0	64.16
TRINITY_DN11632_c0_g1_i1.p2	---NA---	111
TRINITY_DN11632_c0_g1_i1.p3	---NA---	110
TRINITY_DN1164_c0_g1_i18.p1	ATP-dependent (S)-NAD(P)H-hydrate dehydratase [Melia azedarach]	132	1.96565E-66	84.48
TRINITY_DN1164_c0_g1_i2.p1	ATP-dependent (S)-NAD(P)H-hydrate dehydratase [Camellia lanceoleosa]	409	0	88.34
TRINITY_DN1164_c0_g1_i27.p1	myb-related protein 306-like [Actinidia eriantha]	308	2.67004E-150	76.06
TRINITY_DN1164_c0_g1_i29.p1	ATP-dependent (S)-NAD(P)H-hydrate dehydratase-like isoform X2 [Camellia sinensis]	209	4.57417E-135	92.33
TRINITY_DN1164_c0_g1_i29.p2	ATP-dependent (S)-NAD(P)H-hydrate dehydratase [Camellia lanceoleosa]	133	2.55119E-67	84.68
TRINITY_DN1164_c0_g1_i29.p3	---NA---	107
TRINITY_DN1164_c0_g1_i30.p1	ATP-dependent (S)-NAD(P)H-hydrate dehydratase [Camellia lanceoleosa]	360	0	88.16
TRINITY_DN1164_c0_g1_i44.p1	ATP-dependent (S)-NAD(P)H-hydrate dehydratase isoform X1 [Juglans regia]	247	1.21939E-148	88.31
TRINITY_DN1164_c0_g1_i6.p1	ATP-dependent (S)-NAD(P)H-hydrate dehydratase isoform X1 [Juglans regia]	272	8.91353E-161	88.7
TRINITY_DN1164_c0_g1_i6.p2	---NA---	102
TRINITY_DN1164_c1_g2_i3.p1	4-hydroxybenzoate polyprenyltransferase, mitochondrial [Arachis hypogaea]	395	0	83.62
TRINITY_DN1164_c1_g2_i4.p1	4-hydroxybenzoate polyprenyltransferase, mitochondrial [Arachis hypogaea]	400	0	85.85
TRINITY_DN1164_c2_g1_i1.p1	protein SLOW GREEN 1, chloroplastic [Beta vulgaris subsp. vulgaris]	376	1.14984E-125	71.87
TRINITY_DN1165_c0_g2_i1.p1	ALBINO3-like protein 1, chloroplastic [Gossypium arboreum]	538	0	79.34
TRINITY_DN1165_c0_g2_i2.p1	Inner membrane ALBINO3-like protein 1, chloroplastic [Quillaja saponaria]	404	0	85.98
TRINITY_DN1165_c0_g2_i2.p2	---NA---	116
TRINITY_DN11660_c0_g1_i3.p1	activating signal cointegrator 1 [Vitis vinifera]	424	0	84.63
TRINITY_DN11660_c0_g1_i3.p2	---NA---	101
TRINITY_DN11663_c0_g1_i2.p1	cadmium/zinc-transporting ATPase HMA3-like [Quercus lobata]	168	3.5499E-92	87.24
TRINITY_DN11678_c0_g1_i5.p1	39s ribosomal protein l18 [Citrus sinensis]	113	1.74883E-61	90.9
TRINITY_DN11678_c0_g1_i5.p2	---NA---	104
TRINITY_DN1168_c0_g1_i1.p1	Metal-binding activator like [Actinidia chinensis var. chinensis]	144	4.04812E-87	90.87
TRINITY_DN1168_c0_g1_i2.p1	Metal-binding activator like [Actinidia chinensis var. chinensis]	116	1.90994E-49	88.58
TRINITY_DN1168_c0_g1_i4.p1	Metal-binding activator like [Actinidia chinensis var. chinensis]	113	1.30926E-67	94.3
TRINITY_DN11688_c0_g2_i1.p1	---NA---	105
TRINITY_DN1169_c0_g1_i1.p1	double-stranded RNA-binding protein 2 [Capsicum annuum]	418	0	78.32
TRINITY_DN1169_c0_g1_i1.p2	glutamyl-tRNA reductase-binding protein, chloroplastic-like [Diospyros lotus]	332	0	85.78
TRINITY_DN1169_c0_g1_i1.p3	hypothetical protein HanPSC8_Chr15g0692411 [Helianthus annuus]	102	2.64993E-21	68.13
TRINITY_DN1169_c0_g1_i2.p1	double-stranded RNA-binding protein 2 [Capsicum annuum]	418	0	78.32
TRINITY_DN1169_c0_g1_i2.p2	hypothetical protein HanPSC8_Chr15g0692411 [Helianthus annuus]	102	2.64993E-21	68.13
TRINITY_DN1169_c0_g1_i3.p1	glutamyl-tRNA reductase-binding protein, chloroplastic-like [Diospyros lotus]	332	0	85.74
TRINITY_DN1169_c0_g1_i4.p1	Glutamyl-tRNA reductase-binding protein [Actinidia chinensis var. chinensis]	297	1.36738E-151	84.34
TRINITY_DN11690_c0_g1_i10.p1	GABA transporter 1 [Camellia lanceoleosa]	343	0	88.41
TRINITY_DN11690_c0_g1_i10.p2	GABA transporter 1 [Camellia lanceoleosa]	145	5.82599E-72	94.9
TRINITY_DN11690_c0_g1_i12.p1	GABA transporter 1 [Camellia lanceoleosa]	234	6.23921E-124	93.63
TRINITY_DN11690_c0_g1_i6.p1	GABA transporter 1 [Camellia lanceoleosa]	459	0	90.29
TRINITY_DN11699_c0_g1_i3.p1	Protein UPSTREAM OF FLC like [Actinidia chinensis var. chinensis]	224	8.13111E-123	85.16
TRINITY_DN117_c0_g3_i2.p1	---NA---	115
TRINITY_DN117_c0_g3_i2.p2	Nascent polypeptide-associated complex subunit alpha-like protein 2 [Vitis vinifera]	109	2.51233E-47	76.54
TRINITY_DN117_c0_g3_i2.p3	---NA---	103
TRINITY_DN117_c0_g3_i5.p1	---NA---	115
TRINITY_DN117_c0_g3_i5.p2	Nascent polypeptide-associated complex subunit alpha-like protein 2 [Vitis vinifera]	104	2.2133E-59	89.54
TRINITY_DN117_c0_g3_i6.p1	---NA---	115
TRINITY_DN117_c0_g3_i6.p2	Nascent polypeptide-associated complex subunit alpha-like protein 2 [Vitis vinifera]	104	2.2133E-59	89.54
TRINITY_DN117_c0_g3_i7.p1	---NA---	115
TRINITY_DN117_c0_g3_i7.p2	Nascent polypeptide-associated complex subunit alpha-like protein 2 [Vitis vinifera]	104	2.2133E-59	89.54
TRINITY_DN117_c0_g3_i8.p1	---NA---	115
TRINITY_DN117_c0_g3_i8.p2	Nascent polypeptide-associated complex subunit alpha-like protein 2 [Vitis vinifera]	104	2.2133E-59	89.54
TRINITY_DN1170_c0_g1_i3.p1	protein EARLY RESPONSIVE TO DEHYDRATION 15-like [Actinidia eriantha]	131	2.64904E-59	82.82
TRINITY_DN1170_c0_g1_i5.p1	protein EARLY RESPONSIVE TO DEHYDRATION 15-like [Actinidia eriantha]	131	2.64904E-59	82.82
TRINITY_DN11713_c0_g3_i1.p1	CASP-like protein [Actinidia chinensis var. chinensis]	152	5.85384E-89	89.26
TRINITY_DN1172_c0_g2_i1.p1	60S ribosomal protein L22-2-like [Zingiber officinale]	128	1.69839E-70	90.31
TRINITY_DN1173_c0_g1_i1.p1	zinc finger protein CONSTANS-LIKE 16-like [Coffea arabica]	413	0	72.14
TRINITY_DN1173_c0_g1_i1.p2	---NA---	119
TRINITY_DN1173_c0_g1_i1.p3	---NA---	116
TRINITY_DN1173_c0_g1_i1.p4	---NA---	108
TRINITY_DN11732_c0_g1_i9.p1	Oligopeptide transporter 6 [Capsicum annuum]	772	0	90.62
TRINITY_DN11737_c0_g1_i1.p1	probable WRKY transcription factor 31 [Nelumbo nucifera]	302	4.64632E-62	60.2
TRINITY_DN11737_c0_g1_i1.p2	putative WRKY transcription factor 42 [Hibiscus syriacus]	244	5.62508E-108	73.76
TRINITY_DN11737_c0_g1_i10.p1	putative WRKY transcription factor 42 [Hibiscus syriacus]	513	4.89837E-180	65.09
TRINITY_DN11737_c0_g1_i21.p1	putative WRKY transcription factor 42 [Hibiscus syriacus]	377	7.23585E-151	65.5
TRINITY_DN11737_c0_g1_i21.p2	WRKY transcription factor [Actinidia chinensis var. chinensis]	138	9.35861E-13	63.69
TRINITY_DN11737_c0_g1_i24.p1	putative WRKY transcription factor 42 [Hibiscus syriacus]	389	1.21465E-155	66.32
TRINITY_DN11737_c0_g1_i34.p1	putative WRKY transcription factor 42 [Hibiscus syriacus]	157	1.03393E-52	65.91
TRINITY_DN1174_c0_g1_i1.p1	serine/arginine-rich splicing factor RS2Z32 isoform X1 [Glycine max]	222	2.2976E-77	75.48
TRINITY_DN1174_c0_g1_i14.p1	serine/arginine-rich splicing factor RS2Z32 isoform X1 [Glycine max]	239	7.24287E-79	74.56
TRINITY_DN1175_c0_g1_i2.p1	transmembrane protein 256-like protein isoform X2 [Iris pallida]	128	5.9425E-72	95.28
TRINITY_DN1175_c0_g1_i3.p1	transmembrane protein 256-like protein isoform X2 [Iris pallida]	140	1.58456E-69	93.51
TRINITY_DN1175_c0_g1_i3.p2	hypothetical protein F0562_011275 [Nyssa sinensis]	115	8.76096E-19	75
TRINITY_DN1175_c1_g1_i1.p1	putative zinc/iron permease [Helianthus annuus]	396	0	86.78
TRINITY_DN1175_c1_g1_i1.p2	---NA---	104
TRINITY_DN1175_c2_g1_i12.p1	fatty-acid-binding protein 2 isoform X1 [Malania oleifera]	431	0	80.03
TRINITY_DN1175_c2_g1_i13.p1	fatty-acid-binding protein 2 isoform X1 [Malania oleifera]	431	0	80.03
TRINITY_DN1175_c2_g1_i16.p1	fatty-acid-binding protein 2 isoform X1 [Diospyros lotus]	243	1.14708E-148	88.73
TRINITY_DN1175_c2_g1_i16.p2	fatty-acid-binding protein 2-like isoform X1 [Nelumbo nucifera]	105	1.15215E-40	79.95
TRINITY_DN11761_c2_g1_i1.p1	AT-hook motif nuclear-localized protein [Actinidia chinensis var. chinensis]	283	1.47163E-139	83.1
TRINITY_DN11761_c2_g1_i2.p1	AT-hook motif nuclear-localized protein [Actinidia chinensis var. chinensis]	339	2.05792E-170	78.88
TRINITY_DN11765_c1_g1_i1.p1	---NA---	105
TRINITY_DN1177_c0_g1_i1.p1	protein OBERON 2-like [Actinidia eriantha]	313	7.55474E-170	79.48
TRINITY_DN1177_c0_g1_i1.p2	protein OBERON 2 isoform X1 [Olea europaea var. sylvestris]	156	1.57636E-74	78.45
TRINITY_DN1177_c0_g1_i2.p1	protein OBERON 2-like [Actinidia eriantha]	480	0	77.99
TRINITY_DN1177_c0_g2_i1.p1	Thaumatin-like protein [Actinidia chinensis var. chinensis]	248	1.71239E-114	84.55
TRINITY_DN1177_c0_g2_i1.p2	---NA---	134
TRINITY_DN1177_c0_g2_i3.p1	Hypothetical predicted protein [Olea europaea subsp. europaea]	220	8.2084E-103	87.02
TRINITY_DN1177_c0_g3_i1.p1	thaumatin-like protein 1b [Camellia sinensis]	264	2.40028E-139	81.19
TRINITY_DN1177_c0_g3_i1.p2	---NA---	106
TRINITY_DN1177_c0_g3_i2.p1	thaumatin-like protein 1b [Camellia sinensis]	264	2.40028E-139	81.19
TRINITY_DN1177_c0_g3_i2.p2	---NA---	106
TRINITY_DN1177_c1_g2_i1.p1	probable E3 ubiquitin-protein ligase RNF217 [Coffea arabica]	192	4.11352E-111	82.69
TRINITY_DN1177_c1_g2_i1.p2	RNA polymerase beta subunit [Fragaria moschata]	101	4.05389E-15	87.2
TRINITY_DN1177_c1_g2_i6.p1	probable E3 ubiquitin- ligase RNF217 [Olea europaea subsp. europaea]	419	3.16345E-176	65.77
TRINITY_DN1177_c1_g2_i7.p1	hypothetical protein F0562_027940 [Nyssa sinensis]	149	1.40726E-19	61.32
TRINITY_DN1177_c1_g2_i8.p1	probable E3 ubiquitin- ligase RNF217 [Olea europaea subsp. europaea]	419	3.16345E-176	65.77
TRINITY_DN11770_c0_g1_i1.p1	probable E3 ubiquitin-protein ligase XERICO [Salvia splendens]	176	2.57811E-57	68.92
TRINITY_DN11775_c2_g1_i1.p1	zinc finger protein GIS3-like [Coffea arabica]	136	7.95115E-76	91.01
TRINITY_DN11778_c1_g1_i1.p1	pentatricopeptide repeat-containing protein At3g20730-like [Rhododendron vialii]	428	0	82.2
TRINITY_DN11778_c1_g3_i3.p1	putative endonuclease or glycosyl hydrolase [Actinidia rufa]	528	0	85.15
TRINITY_DN11778_c1_g3_i3.p2	subtilisin-like protease SBT1.7 isoform X1 [Camellia sinensis]	278	1.45037E-140	83.95
TRINITY_DN11778_c1_g3_i3.p3	subtilisin-like protease SBT1.7 isoform X1 [Camellia sinensis]	161	4.26839E-44	82.49
TRINITY_DN11778_c1_g3_i3.p4	subtilisin-like protease SBT1.7 isoform X1 [Camellia sinensis]	126	3.00177E-46	83.67
TRINITY_DN11778_c1_g3_i3.p5	hypothetical protein HanPSC8_Chr10g0432131 [Helianthus annuus]	126	2.90778E-43	76.47
TRINITY_DN11778_c1_g3_i4.p1	subtilisin-like protease SBT1.7 isoform X1 [Camellia sinensis]	278	1.45037E-140	83.95
TRINITY_DN11778_c1_g3_i4.p2	subtilisin-like protease SBT1.7 isoform X1 [Camellia sinensis]	151	2.02526E-44	82.35
TRINITY_DN11778_c1_g3_i4.p3	subtilisin-like protease SBT1.7 isoform X1 [Camellia sinensis]	126	3.00177E-46	83.67
TRINITY_DN1178_c0_g1_i12.p1	cytochrome P450 71A9-like [Quercus suber]	501	0	80.49
TRINITY_DN1178_c0_g1_i7.p1	cytochrome P450 71A9-like [Quercus suber]	501	0	80.49
TRINITY_DN11785_c0_g2_i1.p1	ATP-dependent RNA helicase DEAH12, chloroplastic-like [Camellia sinensis]	729	0	85.86
TRINITY_DN11785_c0_g2_i2.p1	ATP-dependent RNA helicase DEAH12, chloroplastic-like [Camellia sinensis]	1731	0	82.52
TRINITY_DN11785_c0_g2_i2.p2	---NA---	121
TRINITY_DN1179_c0_g1_i3.p1	60S ribosomal protein L22-2 [Cannabis sativa]	124	3.79212E-76	95.58
TRINITY_DN1179_c2_g1_i1.p1	F-box protein [Actinidia chinensis var. chinensis]	156	3.31304E-53	82.5
TRINITY_DN1179_c2_g1_i2.p1	putative Heteroproteinous nuclear ribonucleoprotein U-like protein 1 [Heracleum sosnowskyi]	101	1.46796E-36	73.84
TRINITY_DN1179_c2_g1_i4.p1	putative Heteroproteinous nuclear ribonucleoprotein U-like protein 1 [Heracleum sosnowskyi]	108	1.84085E-39	73.79
TRINITY_DN1179_c2_g1_i6.p1	f-box protein [Quercus suber]	181	5.01117E-76	74.68
TRINITY_DN1179_c4_g1_i2.p1	40S ribosomal protein S7 [Coffea eugenioides]	191	1.015E-130	98.22
TRINITY_DN11796_c0_g1_i2.p1	glutaredoxin-like protein [Actinidia rufa]	343	6.45701E-87	69.1
TRINITY_DN11796_c0_g2_i2.p1	DEP domain-containing mTOR-interacting protein [Actinidia chinensis var. chinensis]	374	0	92.13
TRINITY_DN11796_c0_g2_i2.p2	---NA---	147
TRINITY_DN11796_c0_g2_i4.p1	LOB domain-containing protein 40 [Actinidia rufa]	275	9.25889E-148	80.57
TRINITY_DN11796_c0_g2_i4.p2	hypothetical protein TorRG33x02_097470, partial [Trema orientale]	110	1.10389E-15	63.41
TRINITY_DN11796_c1_g2_i1.p1	Nefa Nip30 N domain-containing protein [Citrus sinensis]	210	3.18988E-100	80.03
TRINITY_DN118_c0_g1_i7.p1	protein CURVATURE THYLAKOID 1A, chloroplastic-like [Quillaja saponaria]	164	2.82545E-76	83.85
TRINITY_DN118_c0_g1_i8.p1	protein CURVATURE THYLAKOID 1A, chloroplastic-like [Hibiscus syriacus]	116	1.31053E-16	67.9
TRINITY_DN118_c0_g3_i1.p1	phosphoglucomutase [Populus alba x Populus x berolinensis]	634	0	93.98
TRINITY_DN118_c0_g3_i2.p1	phosphoglucomutase [Actinidia rufa]	174	2.11618E-66	82.66
TRINITY_DN118_c0_g3_i3.p1	Phosphoglucomutase [Actinidia chinensis var. chinensis]	335	0	89.91
TRINITY_DN118_c0_g3_i3.p2	phosphoglucomutase [Populus alba x Populus x berolinensis]	320	0	97.24
TRINITY_DN11803_c0_g2_i1.p1	---NA---	104
TRINITY_DN11816_c0_g1_i1.p1	L10-interacting MYB domain-containing protein-like [Actinidia eriantha]	295	1.98375E-145	78.55
TRINITY_DN11816_c0_g1_i2.p1	L10-interacting MYB domain-containing protein-like [Actinidia eriantha]	268	5.53363E-146	78.85
TRINITY_DN1182_c0_g1_i15.p1	SWI SNF-related matrix-associated actin-dependent regulator of chromatin subfamily A 1 isoform X1 [Olea europaea subsp. europaea]	481	0	88.02
TRINITY_DN1182_c0_g1_i31.p1	SWI SNF-related matrix-associated actin-dependent regulator of chromatin subfamily A 1 isoform X1 [Olea europaea subsp. europaea]	349	0	92.78
TRINITY_DN1182_c0_g1_i31.p2	SWI/SNF-related matrix-associated actin-dependent regulator of chromatin subfamily A-like protein 1 [Quercus suber]	279	3.17739E-117	77.58
TRINITY_DN1182_c0_g1_i31.p3	---NA---	122
TRINITY_DN1182_c0_g1_i31.p4	SWI SNF-related matrix-associated actin-dependent regulator of chromatin subfamily A 1 isoform X1 [Olea europaea subsp. europaea]	109	3.20354E-47	93.51
TRINITY_DN11820_c0_g2_i1.p1	---NA---	100
TRINITY_DN11825_c0_g1_i4.p1	---NA---	107
TRINITY_DN11825_c0_g1_i4.p2	---NA---	103
TRINITY_DN1184_c0_g1_i1.p1	monothiol glutaredoxin-S17-like [Actinidia eriantha]	492	0	91.72
TRINITY_DN1184_c0_g1_i1.p2	Serine/arginine-rich splicing factor SR45a isoform B [Glycine soja]	108	3.95556E-12	60.55
TRINITY_DN1184_c0_g1_i2.p1	monothiol glutaredoxin-S17-like [Actinidia eriantha]	492	0	91.72
TRINITY_DN1184_c0_g1_i2.p2	Serine/arginine-rich splicing factor SR45a isoform B [Glycine soja]	108	3.95556E-12	60.55
TRINITY_DN11847_c0_g1_i3.p1	putative lysine methyltransferase, S-adenosyl-L-methionine-dependent methyltransferase [Helianthus annuus]	202	2.70852E-100	86.14
TRINITY_DN11847_c0_g1_i4.p1	protein N-lysine methyltransferase METTL21A [Manihot esculenta]	137	5.75408E-61	84.16
TRINITY_DN11847_c0_g1_i5.p1	CASP-like protein 5C1 [Quercus suber]	152	1.40162E-92	95.82
TRINITY_DN11847_c0_g1_i9.p1	putative lysine methyltransferase, S-adenosyl-L-methionine-dependent methyltransferase [Helianthus annuus]	277	9.12177E-147	85.43
TRINITY_DN11847_c1_g1_i4.p1	IAA-amino acid hydrolase ILR1-like [Actinidia chinensis var. chinensis]	440	0	85.69
TRINITY_DN11847_c3_g1_i1.p1	---NA---	125
TRINITY_DN1185_c0_g1_i1.p1	MA3 DOMAIN-CONTAINING TRANSLATION REGULATORY FACTOR 1-like [Actinidia eriantha]	713	0	93.87
TRINITY_DN1185_c0_g1_i1.p2	---NA---	180
TRINITY_DN1185_c0_g1_i1.p3	---NA---	151
TRINITY_DN1185_c0_g1_i1.p4	---NA---	130
TRINITY_DN1185_c0_g1_i1.p5	---NA---	124
TRINITY_DN1185_c0_g1_i1.p6	---NA---	101
TRINITY_DN11853_c0_g1_i2.p1	putative amidase [Camellia lanceoleosa]	372	0	83.6
TRINITY_DN11859_c0_g1_i1.p1	Transcription factor MYB1R1 like [Actinidia chinensis var. chinensis]	148	3.61172E-34	72.56
TRINITY_DN1186_c0_g1_i2.p1	Ycf54-like protein [Actinidia chinensis var. chinensis]	227	1.46726E-103	78.74
TRINITY_DN11866_c0_g1_i1.p1	umecyanin-like [Coffea arabica]	177	6.72935E-45	67.22
TRINITY_DN1187_c0_g1_i69.p1	katanin p80 WD40 repeat-containing subunit B1 homolog isoform X1 [Vitis vinifera]	903	0	70.06
TRINITY_DN1187_c0_g1_i69.p2	---NA---	159
TRINITY_DN1187_c0_g1_i69.p3	---NA---	124
TRINITY_DN11876_c0_g1_i1.p1	Oxysterol-binding protein-related protein 1C [Camellia lanceoleosa]	144	1.9144E-45	66.78
TRINITY_DN11876_c0_g1_i1.p2	---NA---	114
TRINITY_DN1188_c0_g1_i3.p1	putative E3 ubiquitin-protein ligase XBAT35 [Capsicum annuum]	273	1.03611E-145	93.33
TRINITY_DN1188_c0_g1_i3.p2	putative E3 ubiquitin-protein ligase XBAT35 [Capsicum annuum]	228	6.97456E-83	69.17
TRINITY_DN1188_c0_g1_i3.p3	putative E3 ubiquitin-protein ligase XBAT35 isoform X3 [Gossypium hirsutum]	108	4.33201E-13	59.02
TRINITY_DN1188_c0_g1_i5.p1	E3 ubiquitin-protein ligase XBOS34 [Actinidia chinensis var. chinensis]	307	9.91868E-159	89.61
TRINITY_DN1188_c0_g1_i5.p2	putative E3 ubiquitin-protein ligase XBAT35 [Capsicum annuum]	228	6.97456E-83	69.17
TRINITY_DN1188_c0_g1_i5.p3	---NA---	147
[truncated: 25,008 more rows]

## Sheet: Table S5
Table S5. Results of the KEGG pathway analysis
KEGG	Categories	Pathway	ID	#Seqs
Metabolism	Amino acid metabolism	Cysteine and methionine metabolism	ko00270	151
		Tryptophan metabolism	ko00380	100
		Glycine, serine and threonine metabolism	ko00260	87
		Valine, leucine and isoleucine biosynthesis	ko00290	23
		Valine, leucine and isoleucine degradation	ko00280	86
		Tyrosine metabolism	ko00350	61
		Histidine metabolism	ko00340	37
		Arginine biosynthesis	ko00220	61
		Alanine, aspartate and glutamate metabolism	ko00250	76
		Phenylalanine metabolism	ko00360	66
		Lysine degradation	ko00310	101
		Lysine biosynthesis	ko00300	14
		Arginine and proline metabolism	ko00330	84
		Phenylalanine, tyrosine and tryptophan biosynthesis	ko00400	67
	Biosynthesis of other secondary metabolites	Isoquinoline alkaloid biosynthesis	ko00950	24
		Phenylpropanoid biosynthesis	ko00940	93
		Flavonoid biosynthesis	ko00941	23
		Anthocyanin biosynthesis	ko00942	1
		Isoflavonoid biosynthesis	ko00943	8
		Flavone and flavonol biosynthesis	ko00944	1
		Stilbenoid, diarylheptanoid and gingerol biosynthesis	ko00945	7
		Degradation of flavonoids	ko00946	28
		Tropane, piperidine and pyridine alkaloid biosynthesis	ko00960	35
		Betalain biosynthesis	ko00965	1
		Glucosinolate biosynthesis	ko00966	12
		Indole alkaloid biosynthesis	ko00901	12
		Monobactam biosynthesis	ko00261	12
		Caffeine metabolism	ko00232	8
		Aflatoxin biosynthesis	ko00254	6
		Prodigiosin biosynthesis	ko00333	2
		Biosynthesis of various antibiotics	ko00998	6
		Biosynthesis of various plant secondary metabolites	ko00999	71
		Streptomycin biosynthesis	ko00521	52
		Novobiocin biosynthesis	ko00401	34
		Neomycin, kanamycin and gentamicin biosynthesis	ko00524	20
		Acarbose and validamycin biosynthesis	ko00525	1
		Phenazine biosynthesis	ko00405	2
	Carbohydrate metabolism	Pentose phosphate pathway	ko00030	101
		Citrate cycle (TCA cycle)	ko00020	97
		Fructose and mannose metabolism	ko00051	76
		Galactose metabolism	ko00052	139
		Ascorbate and aldarate metabolism	ko00053	111
		Pentose and glucuronate interconversions	ko00040	88
		Glycolysis / Gluconeogenesis	ko00010	187
		C5-Branched dibasic acid metabolism	ko00660	10
		Inositol phosphate metabolism	ko00562	110
		Glyoxylate and dicarboxylate metabolism	ko00630	134
		Pyruvate metabolism	ko00620	138
		Starch and sucrose metabolism	ko00500	274
		Butanoate metabolism	ko00650	51
		Propanoate metabolism	ko00640	62
		Amino sugar and nucleotide sugar metabolism	ko00520	201
	Energy metabolism	Carbon fixation in photosynthetic organisms	ko00710	120
		Carbon fixation pathways in prokaryotes	ko00720	75
		Nitrogen metabolism	ko00910	40
		Sulfur metabolism	ko00920	53
		Oxidative phosphorylation	ko00190	105
		Photosynthesis	ko00195	42
		Photosynthesis - antenna proteins	ko00196	16
		Methane metabolism	ko00680	88
	Global and overview maps	Nucleotide metabolism	ko01232	120
		Biosynthesis of cofactors	ko01240	335
		Biosynthesis of nucleotide sugars	ko01250	122
	Glycan biosynthesis and metabolism	Glycosphingolipid biosynthesis - lacto and neolacto series	ko00601	2
		Glycosphingolipid biosynthesis - globo and isoglobo series	ko00603	24
		Glycosphingolipid biosynthesis - ganglio series	ko00604	29
		Peptidoglycan biosynthesis	ko00550	7
		Teichoic acid biosynthesis	ko00552	2
		Lipopolysaccharide biosynthesis	ko00540	10
		O-Antigen nucleotide sugar biosynthesis	ko00541	42
		Exopolysaccharide biosynthesis	ko00543	5
		Glycosylphosphatidylinositol (GPI)-anchor biosynthesis	ko00563	33
		N-Glycan biosynthesis	ko00510	48
		Other glycan degradation	ko00511	47
		Mucin type O-glycan biosynthesis	ko00512	4
		Various types of N-glycan biosynthesis	ko00513	68
		Other types of O-glycan biosynthesis	ko00514	32
		Mannose type O-glycan biosynthesis	ko00515	7
		Glycosaminoglycan degradation	ko00531	33
		Glycosaminoglycan biosynthesis - chondroitin sulfate / dermatan sulfate	ko00532	12
		Glycosaminoglycan biosynthesis - keratan sulfate	ko00533	4
		Glycosaminoglycan biosynthesis - heparan sulfate / heparin	ko00534	13
	Lipid metabolism	Sphingolipid metabolism	ko00600	76
		Fatty acid degradation	ko00071	92
		Cutin, suberine and wax biosynthesis	ko00073	22
		Fatty acid biosynthesis	ko00061	50
		Fatty acid elongation	ko00062	45
		Biosynthesis of unsaturated fatty acids	ko01040	44
		Steroid hormone biosynthesis	ko00140	69
		Arachidonic acid metabolism	ko00590	39
		Linoleic acid metabolism	ko00591	19
		alpha-Linolenic acid metabolism	ko00592	69
		Steroid biosynthesis	ko00100	30
		Primary bile acid biosynthesis	ko00120	1
		Secondary bile acid biosynthesis	ko00121	9
		Glycerolipid metabolism	ko00561	121
		Glycerophospholipid metabolism	ko00564	126
		Ether lipid metabolism	ko00565	38
	Metabolism of cofactors and vitamins	Retinol metabolism	ko00830	68
		Thiamine metabolism	ko00730	624
		Ubiquinone and other terpenoid-quinone biosynthesis	ko00130	88
		Folate biosynthesis	ko00790	54
		One carbon pool by folate	ko00670	35
		Biotin metabolism	ko00780	16
		Lipoic acid metabolism	ko00785	50
		Vitamin B6 metabolism	ko00750	22
		Porphyrin metabolism	ko00860	112
		Riboflavin metabolism	ko00740	40
		Pantothenate and CoA biosynthesis	ko00770	83
		Nicotinate and nicotinamide metabolism	ko00760	74
	Metabolism of other amino acids	D-Amino acid metabolism	ko00470	17
		Cyanoamino acid metabolism	ko00460	62
		Glutathione metabolism	ko00480	119
		Taurine and hypotaurine metabolism	ko00430	13
		Selenocompound metabolism	ko00450	39
		Phosphonate and phosphinate metabolism	ko00440	13
		beta-Alanine metabolism	ko00410	93
	Metabolism of terpenoids and polyketides	Terpenoid backbone biosynthesis	ko00900	54
		Monoterpenoid biosynthesis	ko00902	14
		Limonene degradation	ko00903	24
		Diterpenoid biosynthesis	ko00904	37
		Brassinosteroid biosynthesis	ko00905	8
		Carotenoid biosynthesis	ko00906	42
		Pinene, camphor and geraniol degradation	ko00907	29
		Zeatin biosynthesis	ko00908	11
		Sesquiterpenoid and triterpenoid biosynthesis	ko00909	22
		Biosynthesis of vancomycin group antibiotics	ko01055	1
		Biosynthesis of siderophore group nonribosomal peptides	ko01053	9
		Biosynthesis of ansamycins	ko01051	10
		Insect hormone biosynthesis	ko00981	27
		Polyketide sugar unit biosynthesis	ko00523	2
	Nucleotide metabolism	Purine metabolism	ko00230	752
		Pyrimidine metabolism	ko00240	119
	Xenobiotics biodegradation and metabolism	Caprolactam degradation	ko00930	11
		Chlorocyclohexane and chlorobenzene degradation	ko00361	11
		Benzoate degradation	ko00362	21
		Fluorobenzoate degradation	ko00364	9
		Metabolism of xenobiotics by cytochrome P450	ko00980	105
		Drug metabolism - cytochrome P450	ko00982	109
		Drug metabolism - other enzymes	ko00983	141
		Steroid degradation	ko00984	7
		Toluene degradation	ko00623	7
		Chloroalkane and chloroalkene degradation	ko00625	38
		Naphthalene degradation	ko00626	9
		Aminobenzoate degradation	ko00627	29
		Ethylbenzene degradation	ko00642	10
		Styrene degradation	ko00643	15
Genetic Information Processing	Chromosome	Polycomb repressive complex	ko03083	99
		ATP-dependent chromatin remodeling	ko03082	96
	Folding, sorting and degradation	Protein processing in endoplasmic reticulum	ko04141	237
		Proteasome	ko03050	64
		Protein export	ko03060	68
		RNA degradation	ko03018	128
		Sulfur relay system	ko04122	13
		Ubiquitin mediated proteolysis	ko04120	220
		SNARE interactions in vesicular transport	ko04130	29
	Information processing in viruses	Viral life cycle - HIV-1	ko03250	38
		Virion - Herpesvirus	ko03266	2
	Replication and repair	DNA replication	ko03030	41
		Non-homologous end-joining	ko03450	15
		Fanconi anemia pathway	ko03460	60
		Base excision repair	ko03410	55
		Nucleotide excision repair	ko03420	97
		Mismatch repair	ko03430	40
		Homologous recombination	ko03440	48
	Transcription	Basal transcription factors	ko03022	68
		RNA polymerase	ko03020	52
		Spliceosome	ko03040	251
	Translation	Aminoacyl-tRNA biosynthesis	ko00970	70
		mRNA surveillance pathway	ko03015	229
		Nucleocytoplasmic transport	ko03013	160
		Ribosome	ko03010	145
		Ribosome biogenesis in eukaryotes	ko03008	114
Environmental Information Processing	Membrane transport	Parkinson disease	ko03070	29
		ABC transporters	ko02010	55
	Signal transduction	TNF signaling pathway	ko04668	17
		FoxO signaling pathway	ko04068	105
		HIF-1 signaling pathway	ko04066	78
		NF-kappa B signaling pathway	ko04064	132
		Plant hormone signal transduction	ko04075	315
		Sphingolipid signaling pathway	ko04071	102
		Phospholipase D signaling pathway	ko04072	54
		Phosphatidylinositol signaling system	ko04070	104
		cAMP signaling pathway	ko04024	71
		cGMP-PKG signaling pathway	ko04022	82
		Calcium signaling pathway	ko04020	68
		AMPK signaling pathway	ko04152	143
		Hippo signaling pathway - multiple species	ko04392	21
		mTOR signaling pathway	ko04150	114
		PI3K-Akt signaling pathway	ko04151	148
		Hippo signaling pathway	ko04390	58
		Hippo signaling pathway - fly	ko04391	55
		Hedgehog signaling pathway - fly	ko04341	54
		Hedgehog signaling pathway	ko04340	44
		TGF-beta signaling pathway	ko04350	69
		Rap1 signaling pathway	ko04015	30
		MAPK signaling pathway - plant	ko04016	182
		MAPK signaling pathway - fly	ko04013	90
		Ras signaling pathway	ko04014	90
		MAPK signaling pathway - yeast	ko04011	52
		ErbB signaling pathway	ko04012	18
		MAPK signaling pathway	ko04010	168
		VEGF signaling pathway	ko04370	19
		Apelin signaling pathway	ko04371	110
		Wnt signaling pathway	ko04310	110
		Two-component system	ko02020	34
		Notch signaling pathway	ko04330	27
		JAK-STAT signaling pathway	ko04630	10
	Signaling molecules and interaction	Neuroactive ligand-receptor interaction	ko04080	2
		ECM-receptor interaction	ko04512	17
Cellular Processes	Cell growth and death	Oocyte meiosis	ko04114	106
		p53 signaling pathway	ko04115	63
		Cell cycle - Caulobacter	ko04112	21
		Meiosis - yeast	ko04113	61
		Cell cycle	ko04110	122
		Cell cycle - yeast	ko04111	82
		Necroptosis	ko04217	66
		Cellular senescence	ko04218	88
		Apoptosis - multiple species	ko04215	10
		Ferroptosis	ko04216	45
		Apoptosis - fly	ko04214	34
		Apoptosis	ko04210	36
	Cell motility	Flagellar assembly	ko02040	8
		Motor proteins	ko04814	59
		Regulation of actin cytoskeleton	ko04810	60
	Cellular community - eukaryotes	Gap junction	ko04540	34
		Signaling pathways regulating pluripotency of stem cells	ko04550	15
		Focal adhesion	ko04510	44
		Adherens junction	ko04520	34
		Tight junction	ko04530	108
	Cellular community - prokaryotes	Biofilm formation - Vibrio cholerae	ko05111	5
		Biofilm formation - Escherichia coli	ko02026	52
		Quorum sensing	ko02024	56
	Transport and catabolism	Phagosome	ko04145	71
		Peroxisome	ko04146	124
		Endocytosis	ko04144	219
		Lysosome	ko04142	93
		Autophagy - animal	ko04140	162
		Autophagy - yeast	ko04138	115
		Mitophagy - yeast	ko04139	51
		Autophagy - other	ko04136	60
		Mitophagy - animal	ko04137	54
Organismal Systems	Aging	Longevity regulating pathway - multiple species	ko04213	92
		Longevity regulating pathway	ko04211	83
		Longevity regulating pathway - worm	ko04212	103
	Circulatory system	Cardiac muscle contraction	ko04260	20
		Adrenergic signaling in cardiomyocytes	ko04261	78
		Vascular smooth muscle contraction	ko04270	27
	Development and regeneration	Osteoclast differentiation	ko04380	23
		Axon regeneration	ko04361	69
		Axon guidance	ko04360	38
		Dorso-ventral axis formation	ko04320	15
	Digestive system	Mineral absorption	ko04978	15
		Cholesterol metabolism	ko04979	9
		Bile secretion	ko04976	37
		Vitamin digestion and absorption	ko04977	24
		Protein digestion and absorption	ko04974	42
		Fat digestion and absorption	ko04975	11
		Pancreatic secretion	ko04972	26
		Carbohydrate digestion and absorption	ko04973	19
		Salivary secretion	ko04970	24
		Gastric acid secretion	ko04971	21
	Endocrine system	PPAR signaling pathway	ko03320	51
		Renin-angiotensin system	ko04614	13
		Thyroid hormone synthesis	ko04918	21
		Thyroid hormone signaling pathway	ko04919	69
		Melanogenesis	ko04916	35
		Prolactin signaling pathway	ko04917	44
		Progesterone-mediated oocyte maturation	ko04914	35
		Estrogen signaling pathway	ko04915	41
		GnRH signaling pathway	ko04912	41
		Ovarian steroidogenesis	ko04913	31
		Insulin signaling pathway	ko04910	136
		Insulin secretion	ko04911	12
		GnRH secretion	ko04929	10
		Cortisol synthesis and secretion	ko04927	31
		Parathyroid hormone synthesis, secretion and action	ko04928	58
		Aldosterone synthesis and secretion	ko04925	17
		Relaxin signaling pathway	ko04926	39
		Regulation of lipolysis in adipocytes	ko04923	32
		Renin secretion	ko04924	41
		Oxytocin signaling pathway	ko04921	99
		Glucagon signaling pathway	ko04922	131
		Adipocytokine signaling pathway	ko04920	72
		Growth hormone synthesis, secretion and action	ko04935	27
	Environmental adaptation	Plant-pathogen interaction	ko04626	191
		Thermogenesis	ko04714	211
		Circadian rhythm - plant	ko04712	116
		Circadian entrainment	ko04713	40
		Circadian rhythm	ko04710	81
		Circadian rhythm - fly	ko04711	17
	Excretory system	Collecting duct acid secretion	ko04966	28
		Proximal tubule bicarbonate reclamation	ko04964	1
		Endocrine and other factor-regulated calcium reabsorption	ko04961	30
		Vasopressin-regulated water reabsorption	ko04962	27
		Aldosterone-regulated sodium reabsorption	ko04960	7
	Immune system	Chemokine signaling pathway	ko04062	29
		Fc gamma R-mediated phagocytosis	ko04666	58
		Fc epsilon RI signaling pathway	ko04664	10
		B cell receptor signaling pathway	ko04662	21
		T cell receptor signaling pathway	ko04660	66
		Leukocyte transendothelial migration	ko04670	10
		Toll and Imd signaling pathway	ko04624	127
		C-type lectin receptor signaling pathway	ko04625	21
		RIG-I-like receptor signaling pathway	ko04622	23
		Cytosolic DNA-sensing pathway	ko04623	23
		Toll-like receptor signaling pathway	ko04620	127
		NOD-like receptor signaling pathway	ko04621	186
		Hematopoietic cell lineage	ko04640	1
		Th17 cell differentiation	ko04659	13
		IL-17 signaling pathway	ko04657	30
		Th1 and Th2 cell differentiation	ko04658	13
		Natural killer cell mediated cytotoxicity	ko04650	16
		Neutrophil extracellular trap formation	ko04613	65
		Platelet activation	ko04611	46
		Antigen processing and presentation	ko04612	51
	Nervous system	GABAergic synapse	ko04727	53
		Dopaminergic synapse	ko04728	81
		Cholinergic synapse	ko04725	27
		Serotonergic synapse	ko04726	32
		Retrograde endocannabinoid signaling	ko04723	75
		Glutamatergic synapse	ko04724	56
		Synaptic vesicle cycle	ko04721	84
		Neurotrophin signaling pathway	ko04722	155
		Long-term potentiation	ko04720	36
		Long-term depression	ko04730	40
	Sensory system	Phototransduction - fly	ko04745	13
		Phototransduction	ko04744	12
		Taste transduction	ko04742	6
		Olfactory transduction	ko04740	23
		Inflammatory mediator regulation of TRP channels	ko04750	23
Human Diseases	Cancer: overview	PD-L1 expression and PD-1 checkpoint pathway in cancer	ko05235	215
		Central carbon metabolism in cancer	ko05230	61
		Choline metabolism in cancer	ko05231	52
		Chemical carcinogenesis - receptor activation	ko05207	64
		Chemical carcinogenesis - reactive oxygen species	ko05208	125
		Proteoglycans in cancer	ko05205	64
		MicroRNAs in cancer	ko05206	84
		Viral carcinogenesis	ko05203	125
		Chemical carcinogenesis - DNA adducts	ko05204	39
		Transcriptional misregulation in cancer	ko05202	62
		Pathways in cancer	ko05200	154
	Cancer: specific types	Melanoma	ko05218	17
		Bladder cancer	ko05219	9
		Thyroid cancer	ko05216	17
		Basal cell carcinoma	ko05217	13
		Glioma	ko05214	29
		Prostate cancer	ko05215	27
		Pancreatic cancer	ko05212	37
		Endometrial cancer	ko05213	23
		Colorectal cancer	ko05210	30
		Renal cell carcinoma	ko05211	18
		Hepatocellular carcinoma	ko05225	76
		Gastric cancer	ko05226	47
		Non-small cell lung cancer	ko05223	30
		Breast cancer	ko05224	25
		Acute myeloid leukemia	ko05221	9
		Small cell lung cancer	ko05222	32
		Chronic myeloid leukemia	ko05220	25
	Cardiovascular disease	Fluid shear stress and atherosclerosis	ko05418	135
		Viral myocarditis	ko05416	14
		Lipid and atherosclerosis	ko05417	194
		Dilated cardiomyopathy	ko05414	11
		Diabetic cardiomyopathy	ko05415	136
		Arrhythmogenic right ventricular cardiomyopathy	ko05412	6
		Hypertrophic cardiomyopathy	ko05410	59
	Drug resistance: antimicrobial	Vancomycin resistance	ko01502	2
		beta-Lactam resistance	ko01501	1
	Drug resistance: antineoplastic	Platinum drug resistance	ko01524	58
		Antifolate resistance	ko01523	29
		Endocrine resistance	ko01522	17
		EGFR tyrosine kinase inhibitor resistance	ko01521	21
	Endocrine and metabolic disease	Type I diabetes mellitus	ko04940	6
		Alcoholic liver disease	ko04936	227
		Cushing syndrome	ko04934	75
		Non-alcoholic fatty liver disease	ko04932	96
		AGE-RAGE signaling pathway in diabetic complications	ko04933	41
		Type II diabetes mellitus	ko04930	25
		Insulin resistance	ko04931	122
	Immune disease	Systemic lupus erythematosus	ko05322	15
		Rheumatoid arthritis	ko05323	29
		Primary immunodeficiency	ko05340	2
	Infectious disease: bacterial	Tuberculosis	ko05152	210
		Vibrio cholerae infection	ko05110	51
		Epithelial cell signaling in Helicobacter pylori infection	ko05120	30
		Yersinia infection	ko05135	150
		Pertussis	ko05133	135
		Legionellosis	ko05134	49
		Shigellosis	ko05131	128
		Salmonella infection	ko05132	266
		Yersinia infection	ko05130	203
		Bacterial invasion of epithelial cells	ko05100	22
	Infectious disease: parasitic	Amoebiasis	ko05146	29
		Toxoplasmosis	ko05145	174
		Chagas disease	ko05142	152
		African trypanosomiasis	ko05143	6
		Leishmaniasis	ko05140	125
	Infectious disease: viral	Herpes simplex virus 1 infection	ko05168	181
		Epstein-Barr virus infection	ko05169	238
		Human T-cell leukemia virus 1 infection	ko05166	82
		Kaposi sarcoma-associated herpesvirus infection	ko05167	50
		Influenza A	ko05164	173
		Human papillomavirus infection	ko05165	142
		Measles	ko05162	171
		Human cytomegalovirus infection	ko05163	54
		Hepatitis C	ko05160	70
		Hepatitis B	ko05161	147
		Coronavirus disease - COVID-19	ko05171	213
		Human immunodeficiency virus 1 infection	ko05170	654
	Neurodegenerative disease	Huntington disease	ko05016	229
		Spinocerebellar ataxia	ko05017	162
		Amyotrophic lateral sclerosis	ko05014	323
		Parkinson disease	ko05012	226
		Alzheimer disease	ko05010	268
		Pathways of neurodegeneration - multiple diseases	ko05022	302
		Prion disease	ko05020	195
	Substance dependence	Alcoholism	ko05034	70
		Morphine addiction	ko05032	35
		Nicotine addiction	ko05033	22
		Cocaine addiction	ko05030	9
		Amphetamine addiction	ko05031	39
